# Supplementary material for: Differences in the optical properties of photochromic lenses between cold and warm temperatures
Source: PLoS One. 2020 May 29;15(5):e0234066. doi: 10.1371/journal.pone.0234066 (PMC7259785; doi:10.1371/journal.pone.0234066)
Supplement: S1 File — (XLSX) [file pone.0234066.s001.xlsx]

## Sheet: Raw data (warm)
	NKT gray	NKT gray	NKT gray	NKT gray	NKT gray	NKT gray		NKT brown	NKT brown	NKT brown	NKT brown	NKT brown	NKT brown		RDP gray	RDP gray	RDP gray	RDP gray	RDP gray	RDP gray		RDP brown	RDP brown	RDP brown	RDP brown	RDP brown	RDP brown		DMP gray	DMP gray	DMP gray	DMP gray	DMP gray	DMP gray		DMP brown	DMP brown	DMP brown	DMP brown	DMP brown	DMP brown		DMT gray	DMT gray	DMT gray	DMT gray	DMT gray	DMT gray
	nm	T% (∞)	0 sec	120 sec	240 sec	360 sec		nm	T% (∞)	0 sec	120 sec	240 sec	360 sec		nm	T% (∞)	0 sec	120 sec	240 sec	360 sec		nm	T% (∞)	0 sec	120 sec	240 sec	360 sec		nm	T% (∞)	0 sec	120 sec	240 sec	360 sec		nm	T% (∞)	0 sec	120 sec	240 sec	360 sec		nm	T% (∞)	0 sec	120 sec	240 sec	360 sec
	780	93.3	93.5	94.1	94.2	94.3		780	92.9	93.4	93.7	93.7	93.7		780	92.3	91.1	92.3	92.5	92.6		780	90.5	90	91	91.1	91.1		780	94	93.9	94.9	95.1	95.1		780	93.9	94.8	95.3	95.4	95.4		780	91.6	91.8	93.3	93.7	93.8
	779	93.3	93.5	94.1	94.3	94.3		779	93	93.5	93.8	93.9	93.9		779	92.4	91.1	92.4	92.6	92.6		779	90.6	90.1	91.2	91.3	91.3		779	94.1	93.9	94.9	95.1	95.2		779	93.9	94.8	95.3	95.4	95.4		779	91.6	91.8	93.4	93.8	93.9
	778	93.3	93.5	94.1	94.3	94.3		778	93.1	93.6	93.9	94	93.9		778	92.5	91	92.4	92.6	92.7		778	90.7	90.2	91.3	91.4	91.4		778	94.1	93.9	95	95.2	95.3		778	94	94.8	95.4	95.4	95.4		778	91.7	91.8	93.4	93.8	94
	777	93.4	93.4	94.1	94.3	94.3		777	93.2	93.7	94	94.1	94.1		777	92.6	91	92.4	92.6	92.7		777	90.8	90.3	91.5	91.6	91.6		777	94.1	93.9	95	95.2	95.3		777	94	94.8	95.4	95.4	95.4		777	91.8	91.7	93.5	93.9	94
	776	93.4	93.4	94.2	94.3	94.4		776	93.3	93.8	94.1	94.2	94.2		776	92.7	91	92.4	92.7	92.7		776	90.9	90.4	91.6	91.7	91.8		776	94.2	93.9	95.1	95.3	95.4		776	94	94.8	95.4	95.5	95.5		776	91.8	91.7	93.5	94	94.1
	775	93.5	93.3	94.2	94.3	94.4		775	93.5	93.9	94.3	94.3	94.3		775	92.8	91	92.5	92.7	92.8		775	91	90.5	91.8	91.9	91.9		775	94.2	93.9	95.1	95.4	95.4		775	94	94.8	95.4	95.5	95.5		775	91.9	91.6	93.5	94	94.2
	774	93.5	93.3	94.2	94.4	94.4		774	93.6	94	94.4	94.4	94.5		774	92.8	91	92.5	92.8	92.9		774	91.1	90.6	91.9	92.1	92.1		774	94.3	93.9	95.2	95.4	95.5		774	94	94.8	95.4	95.5	95.5		774	92	91.6	93.6	94.1	94.2
	773	93.6	93.2	94.2	94.4	94.4		773	93.7	94.1	94.5	94.6	94.6		773	92.9	90.9	92.6	92.8	92.9		773	91.2	90.7	92	92.2	92.2		773	94.3	93.8	95.2	95.5	95.6		773	94.1	94.7	95.4	95.5	95.5		773	92.1	91.5	93.6	94.1	94.3
	772	93.6	93.2	94.2	94.4	94.4		772	93.9	94.2	94.6	94.7	94.7		772	93	90.9	92.6	92.9	93		772	91.2	90.8	92.2	92.4	92.4		772	94.3	93.8	95.2	95.5	95.6		772	94.1	94.7	95.5	95.5	95.6		772	92.1	91.4	93.6	94.2	94.4
	771	93.7	93.1	94.2	94.4	94.5		771	94	94.4	94.8	94.8	94.8		771	93.1	90.9	92.7	93	93.1		771	91.4	90.9	92.3	92.5	92.5		771	94.4	93.7	95.2	95.5	95.6		771	94.1	94.7	95.5	95.6	95.6		771	92.2	91.4	93.7	94.3	94.4
	770	93.8	93.1	94.2	94.5	94.5		770	94.1	94.5	94.9	95	95		770	93.2	90.9	92.8	93.1	93.2		770	91.5	90.9	92.5	92.7	92.7		770	94.4	93.7	95.2	95.6	95.7		770	94.1	94.7	95.5	95.6	95.6		770	92.3	91.3	93.7	94.3	94.5
	769	93.8	93	94.2	94.5	94.5		769	94.2	94.6	95	95.1	95.1		769	93.3	90.9	92.8	93.1	93.2		769	91.5	91	92.6	92.8	92.8		769	94.4	93.6	95.2	95.6	95.7		769	94.2	94.7	95.5	95.6	95.7		769	92.4	91.2	93.7	94.4	94.5
	768	93.9	92.9	94.2	94.5	94.5		768	94.3	94.7	95.1	95.2	95.2		768	93.4	90.9	92.9	93.2	93.3		768	91.6	91.1	92.7	92.9	93		768	94.5	93.6	95.2	95.6	95.7		768	94.2	94.7	95.6	95.7	95.7		768	92.4	91.1	93.7	94.4	94.6
	767	93.9	92.9	94.2	94.5	94.6		767	94.4	94.8	95.2	95.3	95.3		767	93.5	90.9	93	93.3	93.4		767	91.7	91.1	92.9	93.1	93.1		767	94.5	93.5	95.2	95.6	95.7		767	94.2	94.7	95.6	95.7	95.7		767	92.5	91	93.7	94.5	94.6
	766	94	92.8	94.3	94.6	94.6		766	94.6	94.9	95.4	95.5	95.5		766	93.6	91	93.1	93.4	93.5		766	91.8	91.2	93	93.2	93.3		766	94.5	93.4	95.2	95.6	95.7		766	94.3	94.7	95.6	95.7	95.8		766	92.6	90.9	93.8	94.5	94.7
	765	94	92.8	94.3	94.6	94.6		765	94.7	94.9	95.5	95.6	95.6		765	93.7	91	93.2	93.5	93.7		765	91.9	91.2	93.1	93.3	93.4		765	94.5	93.3	95.2	95.6	95.7		765	94.3	94.7	95.7	95.8	95.8		765	92.7	90.8	93.8	94.6	94.8
	764	94.1	92.7	94.3	94.6	94.7		764	94.7	95	95.6	95.7	95.7		764	93.8	91	93.3	93.6	93.8		764	92	91.3	93.2	93.4	93.5		764	94.6	93.3	95.2	95.6	95.8		764	94.4	94.7	95.7	95.8	95.9		764	92.7	90.7	93.8	94.6	94.8
	763	94.2	92.6	94.3	94.6	94.7		763	94.8	95.1	95.7	95.8	95.8		763	93.8	91	93.4	93.8	93.9		763	92.1	91.3	93.3	93.6	93.6		763	94.6	93.1	95.2	95.6	95.8		763	94.4	94.7	95.8	95.9	95.9		763	92.8	90.6	93.8	94.7	94.9
	762	94.2	92.6	94.3	94.7	94.8		762	94.9	95.1	95.8	95.9	95.9		762	93.9	91	93.5	93.9	94		762	92.1	91.3	93.4	93.6	93.7		762	94.6	93	95.2	95.6	95.8		762	94.5	94.7	95.8	95.9	96		762	92.9	90.4	93.8	94.7	94.9
	761	94.3	92.5	94.4	94.7	94.8		761	95	95.2	95.9	96	96		761	94	91.1	93.6	94	94.1		761	92.2	91.4	93.5	93.7	93.8		761	94.7	93	95.1	95.6	95.7		761	94.6	94.8	95.9	96	96		761	93	90.3	93.8	94.7	95
	760	94.3	92.5	94.4	94.8	94.8		760	95.1	95.2	95.9	96.1	96.1		760	94.1	91.1	93.7	94.1	94.3		760	92.3	91.4	93.5	93.8	93.9		760	94.7	92.9	95.1	95.6	95.7		760	94.6	94.8	95.9	96	96.1		760	93	90.2	93.8	94.8	95
	759	94.4	92.4	94.4	94.8	94.9		759	95.1	95.3	96	96.2	96.2		759	94.2	91.1	93.8	94.2	94.4		759	92.4	91.4	93.6	93.9	94		759	94.8	92.8	95.1	95.6	95.8		759	94.7	94.8	96	96.1	96.2		759	93.1	90.1	93.8	94.8	95.1
	758	94.4	92.4	94.5	94.9	94.9		758	95.2	95.3	96.1	96.2	96.3		758	94.3	91.2	93.9	94.4	94.5		758	92.4	91.4	93.7	94	94.1		758	94.8	92.7	95	95.6	95.8		758	94.8	94.8	96	96.2	96.2		758	93.1	89.9	93.8	94.8	95.1
	757	94.5	92.3	94.5	94.9	95		757	95.2	95.3	96.1	96.3	96.3		757	94.3	91.2	94	94.5	94.7		757	92.5	91.4	93.7	94.1	94.1		757	94.8	92.6	95	95.6	95.8		757	94.8	94.8	96.1	96.3	96.3		757	93.2	89.8	93.8	94.9	95.2
	756	94.5	92.3	94.5	95	95.1		756	95.2	95.3	96.2	96.4	96.4		756	94.4	91.2	94.1	94.6	94.8		756	92.6	91.3	93.8	94.1	94.2		756	94.9	92.4	95	95.6	95.8		756	94.9	94.8	96.2	96.3	96.4		756	93.3	89.6	93.8	94.9	95.2
	755	94.6	92.2	94.6	95	95.1		755	95.3	95.3	96.2	96.4	96.5		755	94.5	91.2	94.2	94.7	94.9		755	92.6	91.3	93.8	94.1	94.3		755	94.9	92.3	95	95.5	95.8		755	95	94.8	96.3	96.4	96.5		755	93.3	89.5	93.8	95	95.3
	754	94.6	92.1	94.6	95.1	95.2		754	95.3	95.3	96.3	96.5	96.5		754	94.6	91.2	94.3	94.9	95		754	92.7	91.2	93.8	94.2	94.3		754	95	92.2	94.9	95.6	95.8		754	95.1	94.9	96.3	96.5	96.5		754	93.4	89.3	93.8	95	95.3
	753	94.7	92.1	94.6	95.1	95.2		753	95.3	95.2	96.3	96.5	96.5		753	94.6	91.1	94.4	95	95.1		753	92.8	91.1	93.8	94.2	94.3		753	95	92.1	94.9	95.5	95.7		753	95.2	94.9	96.4	96.5	96.6		753	93.5	89.1	93.8	95	95.3
	752	94.7	92	94.7	95.2	95.3		752	95.3	95.2	96.3	96.5	96.6		752	94.7	91.1	94.5	95.1	95.3		752	92.8	91.1	93.8	94.2	94.4		752	95.1	91.9	94.9	95.5	95.8		752	95.2	94.9	96.4	96.6	96.7		752	93.5	88.9	93.7	95	95.4
	751	94.8	92	94.7	95.3	95.4		751	95.3	95.1	96.3	96.5	96.6		751	94.7	91.1	94.6	95.2	95.4		751	92.9	91	93.8	94.2	94.4		751	95.1	91.8	94.9	95.5	95.8		751	95.3	94.9	96.5	96.7	96.8		751	93.6	88.7	93.7	95.1	95.4
	750	94.8	91.9	94.7	95.3	95.5		750	95.3	95	96.3	96.6	96.6		750	94.8	91.1	94.7	95.3	95.5		750	92.9	90.9	93.8	94.2	94.4		750	95.2	91.7	94.9	95.5	95.8		750	95.4	94.9	96.6	96.8	96.8		750	93.6	88.5	93.7	95.1	95.5
	749	94.9	91.8	94.8	95.4	95.5		749	95.3	94.9	96.3	96.6	96.6		749	94.9	91	94.8	95.4	95.6		749	93	90.8	93.8	94.3	94.4		749	95.3	91.6	94.8	95.6	95.8		749	95.5	94.9	96.7	96.9	96.9		749	93.7	88.3	93.7	95.1	95.5
	748	94.9	91.7	94.8	95.5	95.6		748	95.3	94.8	96.3	96.6	96.6		748	94.9	91	94.8	95.5	95.7		748	93	90.7	93.8	94.2	94.4		748	95.3	91.4	94.8	95.6	95.8		748	95.6	94.9	96.7	96.9	97		748	93.7	88.1	93.7	95.2	95.6
	747	95	91.7	94.9	95.6	95.7		747	95.3	94.7	96.3	96.6	96.6		747	95	91	94.9	95.6	95.8		747	93.1	90.5	93.7	94.2	94.4		747	95.4	91.3	94.8	95.6	95.9		747	95.7	94.9	96.8	97	97.1		747	93.8	87.9	93.6	95.2	95.6
	746	95	91.6	94.9	95.6	95.8		746	95.3	94.6	96.2	96.5	96.6		746	95	90.9	95	95.7	95.9		746	93.1	90.4	93.7	94.2	94.4		746	95.5	91.2	94.8	95.6	95.9		746	95.8	94.9	96.8	97.1	97.2		746	93.9	87.6	93.6	95.2	95.7
	745	95	91.5	95	95.7	95.9		745	95.2	94.5	96.2	96.5	96.6		745	95.1	90.8	95	95.8	96		745	93.2	90.3	93.7	94.2	94.3		745	95.5	91.1	94.8	95.6	95.9		745	95.8	94.8	96.9	97.2	97.3		745	93.9	87.4	93.6	95.2	95.7
	744	95.1	91.4	95	95.8	95.9		744	95.2	94.4	96.2	96.5	96.6		744	95.1	90.7	95.1	95.8	96.1		744	93.2	90.1	93.6	94.2	94.3		744	95.6	90.9	94.8	95.7	96		744	95.9	94.8	97	97.2	97.3		744	94	87.2	93.5	95.3	95.7
	743	95.1	91.3	95	95.8	96		743	95.2	94.2	96.1	96.5	96.6		743	95.2	90.7	95.1	95.9	96.2		743	93.3	90	93.6	94.1	94.3		743	95.7	90.8	94.8	95.7	96		743	96	94.8	97	97.3	97.4		743	94	86.9	93.5	95.3	95.8
	742	95.1	91.2	95.1	95.9	96.1		742	95.2	94	96.1	96.4	96.5		742	95.2	90.6	95.1	96	96.2		742	93.3	89.8	93.5	94.1	94.3		742	95.8	90.7	94.8	95.7	96		742	96.1	94.8	97.1	97.4	97.5		742	94.1	86.6	93.4	95.3	95.8
	741	95.2	91	95.1	96	96.2		741	95.1	93.9	96	96.4	96.5		741	95.3	90.5	95.2	96	96.3		741	93.4	89.7	93.5	94.1	94.3		741	95.9	90.5	94.8	95.8	96.1		741	96.2	94.7	97.2	97.5	97.6		741	94.1	86.4	93.4	95.3	95.9
	740	95.2	90.9	95.2	96	96.2		740	95.1	93.7	95.9	96.3	96.5		740	95.3	90.3	95.2	96.1	96.4		740	93.4	89.5	93.4	94	94.2		740	95.9	90.4	94.8	95.8	96.1		740	96.3	94.7	97.2	97.5	97.6		740	94.2	86.1	93.3	95.3	95.9
	739	95.3	90.7	95.2	96.1	96.3		739	95.1	93.5	95.9	96.3	96.4		739	95.3	90.2	95.2	96.1	96.4		739	93.5	89.4	93.4	94	94.2		739	96	90.3	94.9	95.9	96.2		739	96.3	94.7	97.3	97.6	97.7		739	94.2	85.8	93.3	95.4	95.9
	738	95.3	90.6	95.2	96.2	96.4		738	95.1	93.3	95.8	96.3	96.4		738	95.4	90.1	95.2	96.1	96.4		738	93.5	89.2	93.3	94	94.2		738	96.1	90.2	94.9	95.9	96.3		738	96.4	94.6	97.3	97.6	97.8		738	94.3	85.5	93.2	95.4	96
	737	95.3	90.4	95.2	96.2	96.5		737	95.1	93.1	95.7	96.2	96.4		737	95.4	89.9	95.2	96.1	96.5		737	93.6	89.1	93.3	93.9	94.2		737	96.2	90	94.9	96	96.4		737	96.5	94.6	97.3	97.7	97.8		737	94.3	85.2	93.2	95.4	96
	736	95.4	90.3	95.2	96.3	96.5		736	95.1	92.9	95.7	96.2	96.3		736	95.5	89.8	95.2	96.2	96.5		736	93.6	88.9	93.2	93.9	94.1		736	96.3	89.9	94.9	96	96.4		736	96.5	94.5	97.4	97.8	97.9		736	94.4	84.9	93.1	95.4	96
	735	95.4	90.1	95.3	96.3	96.6		735	95.1	92.7	95.6	96.2	96.3		735	95.5	89.6	95.2	96.2	96.5		735	93.7	88.8	93.2	93.9	94.1		735	96.4	89.8	94.9	96.1	96.5		735	96.6	94.4	97.4	97.8	97.9		735	94.4	84.6	93	95.4	96.1
	734	95.4	89.9	95.3	96.4	96.7		734	95.1	92.5	95.5	96.1	96.3		734	95.5	89.4	95.1	96.2	96.5		734	93.7	88.6	93.1	93.8	94.1		734	96.4	89.6	95	96.1	96.6		734	96.7	94.3	97.4	97.8	98		734	94.5	84.3	93	95.4	96.1
	733	95.5	89.7	95.3	96.4	96.7		733	95.1	92.3	95.5	96.1	96.2		733	95.6	89.3	95.1	96.2	96.5		733	93.8	88.5	93.1	93.8	94.1		733	96.5	89.5	95	96.2	96.6		733	96.7	94.3	97.5	97.9	98		733	94.5	84	92.9	95.4	96.1
	732	95.5	89.4	95.2	96.5	96.7		732	95.1	92.1	95.4	96	96.2		732	95.6	89.1	95	96.2	96.5		732	93.8	88.3	93.1	93.8	94.1		732	96.6	89.3	95	96.2	96.7		732	96.8	94.2	97.5	97.9	98		732	94.6	83.6	92.8	95.4	96.1
	731	95.6	89.2	95.2	96.5	96.8		731	95.1	91.9	95.4	96	96.2		731	95.6	88.9	95	96.1	96.5		731	93.9	88.1	93	93.8	94		731	96.7	89.2	95	96.3	96.8		731	96.8	94.1	97.5	97.9	98.1		731	94.6	83.3	92.7	95.4	96.2
	730	95.6	88.9	95.2	96.5	96.9		730	95.1	91.7	95.3	96	96.2		730	95.7	88.7	94.9	96.1	96.5		730	94	88	93	93.8	94		730	96.7	89	95	96.4	96.8		730	96.9	94	97.5	98	98.1		730	94.7	82.9	92.7	95.4	96.2
	729	95.6	88.7	95.2	96.6	96.9		729	95.2	91.4	95.3	96	96.1		729	95.7	88.4	94.9	96.1	96.5		729	94	87.9	93	93.8	94		729	96.8	88.8	95.1	96.4	96.9		729	96.9	93.8	97.5	98	98.1		729	94.7	82.6	92.6	95.4	96.2
	728	95.7	88.4	95.2	96.6	96.9		728	95.2	91.2	95.2	96	96.2		728	95.7	88.2	94.8	96	96.5		728	94.1	87.7	92.9	93.8	94		728	96.9	88.7	95.1	96.5	97		728	96.9	93.7	97.5	98	98.2		728	94.8	82.2	92.5	95.4	96.3
	727	95.7	88.1	95.1	96.6	96.9		727	95.3	91	95.2	96	96.1		727	95.7	88	94.7	96	96.4		727	94.1	87.6	92.9	93.8	94.1		727	96.9	88.5	95.1	96.5	97.1		727	97	93.6	97.5	98	98.2		727	94.8	81.8	92.4	95.4	96.3
	726	95.8	87.8	95.1	96.6	97		726	95.3	90.7	95.1	95.9	96.1		726	95.8	87.8	94.6	95.9	96.4		726	94.2	87.4	92.9	93.8	94.1		726	97	88.3	95.1	96.6	97.1		726	97	93.4	97.5	98	98.2		726	94.9	81.4	92.3	95.4	96.3
	725	95.8	87.5	95	96.6	97		725	95.4	90.5	95.1	96	96.2		725	95.8	87.5	94.6	95.9	96.3		725	94.3	87.3	92.9	93.8	94.1		725	97	88.1	95.1	96.6	97.2		725	97	93.3	97.4	98	98.2		725	94.9	81	92.2	95.4	96.3
	724	95.9	87.1	95	96.6	97		724	95.4	90.3	95.1	96	96.2		724	95.8	87.3	94.5	95.8	96.3		724	94.3	87.2	92.9	93.8	94.1		724	97.1	87.9	95	96.6	97.2		724	97	93.2	97.4	98	98.2		724	94.9	80.6	92.1	95.4	96.3
	723	95.9	86.8	94.9	96.6	97		723	95.5	90	95	96	96.2		723	95.8	87	94.4	95.8	96.3		723	94.4	87.1	92.9	93.9	94.2		723	97.1	87.6	95	96.7	97.3		723	97	93	97.4	98	98.2		723	95	80.1	92	95.4	96.3
	722	96	86.4	94.8	96.6	97		722	95.6	89.8	95	96	96.3		722	95.9	86.8	94.3	95.7	96.2		722	94.4	87	92.9	93.9	94.2		722	97.2	87.4	95	96.7	97.3		722	97.1	92.9	97.4	98	98.2		722	95	79.7	91.8	95.4	96.4
	721	96	86	94.7	96.6	97		721	95.7	89.5	95	96	96.3		721	95.9	86.5	94.2	95.7	96.2		721	94.5	86.8	92.9	93.9	94.3		721	97.2	87.2	95	96.7	97.4		721	97.1	92.7	97.4	98	98.2		721	95.1	79.2	91.7	95.3	96.4
	720	96.1	85.6	94.6	96.6	97		720	95.8	89.3	95	96.1	96.3		720	95.9	86.3	94.1	95.6	96.1		720	94.6	86.7	93	94	94.3		720	97.3	86.9	94.9	96.7	97.4		720	97.1	92.5	97.3	98	98.2		720	95.1	78.8	91.6	95.3	96.4
	719	96.1	85.2	94.5	96.5	97		719	95.9	89	95	96.1	96.4		719	96	86	94	95.5	96.1		719	94.6	86.6	93	94	94.3		719	97.3	86.6	94.9	96.7	97.4		719	97.1	92.3	97.3	98	98.2		719	95.2	78.3	91.4	95.3	96.4
	718	96.2	84.7	94.4	96.5	97		718	96	88.8	94.9	96.1	96.4		718	96	85.7	93.9	95.4	96		718	94.7	86.5	93	94	94.4		718	97.3	86.4	94.8	96.7	97.4		718	97.1	92.1	97.2	98	98.2		718	95.2	77.8	91.3	95.3	96.4
	717	96.2	84.3	94.3	96.5	97		717	96	88.5	95	96.2	96.5		717	96	85.5	93.8	95.4	96		717	94.8	86.4	93	94.1	94.5		717	97.3	86.1	94.8	96.7	97.4		717	97.1	92	97.2	98	98.2		717	95.3	77.3	91.2	95.2	96.4
	716	96.3	83.8	94.2	96.4	96.9		716	96.1	88.2	94.9	96.2	96.6		716	96	85.2	93.7	95.3	95.9		716	94.8	86.3	93.1	94.2	94.5		716	97.4	85.8	94.7	96.7	97.4		716	97.1	91.8	97.1	97.9	98.2		716	95.3	76.8	91	95.2	96.4
	715	96.3	83.4	94.1	96.4	96.9		715	96.2	88	95	96.3	96.7		715	96.1	84.9	93.6	95.3	95.8		715	94.9	86.2	93.1	94.2	94.6		715	97.4	85.5	94.6	96.7	97.4		715	97.1	91.6	97.1	97.9	98.2		715	95.4	76.3	90.8	95.2	96.4
	714	96.4	82.9	94	96.3	96.9		714	96.3	87.7	94.9	96.4	96.7		714	96.1	84.7	93.5	95.2	95.8		714	94.9	86.1	93.1	94.3	94.7		714	97.4	85.2	94.5	96.6	97.4		714	97.1	91.4	97.1	97.9	98.2		714	95.4	75.8	90.7	95.1	96.4
	713	96.4	82.4	93.8	96.3	96.9		713	96.4	87.4	94.9	96.4	96.8		713	96.1	84.4	93.4	95.1	95.8		713	95	86	93.2	94.4	94.8		713	97.4	84.9	94.4	96.6	97.4		713	97.1	91.2	97	97.9	98.2		713	95.4	75.3	90.5	95.1	96.4
	712	96.5	81.9	93.7	96.2	96.8		712	96.5	87.1	94.9	96.5	96.9		712	96.1	84.2	93.3	95.1	95.7		712	95	85.9	93.2	94.4	94.9		712	97.4	84.5	94.3	96.6	97.4		712	97.1	91	97	97.9	98.2		712	95.5	74.7	90.3	95	96.4
	711	96.5	81.4	93.6	96.2	96.8		711	96.6	86.8	94.9	96.5	97		711	96.2	83.9	93.2	95	95.7		711	95.1	85.8	93.3	94.5	95		711	97.4	84.2	94.2	96.5	97.4		711	97.1	90.8	97	97.9	98.2		711	95.5	74.2	90.1	95	96.4
	710	96.6	80.9	93.5	96.1	96.8		710	96.7	86.5	95	96.6	97		710	96.2	83.6	93.1	95	95.6		710	95.2	85.7	93.3	94.6	95		710	97.4	83.8	94.1	96.5	97.3		710	97.1	90.6	96.9	97.9	98.2		710	95.6	73.6	90	94.9	96.4
	709	96.6	80.4	93.3	96.1	96.7		709	96.8	86.1	94.9	96.6	97.1		709	96.2	83.4	93	94.9	95.6		709	95.2	85.6	93.4	94.7	95.1		709	97.5	83.5	94	96.4	97.3		709	97.2	90.4	96.9	97.9	98.2		709	95.6	73	89.8	94.9	96.4
	708	96.6	79.9	93.2	96	96.7		708	96.9	85.8	94.9	96.7	97.2		708	96.2	83.1	92.9	94.9	95.6		708	95.3	85.5	93.4	94.8	95.2		708	97.5	83.1	93.9	96.4	97.3		708	97.2	90.2	96.9	97.9	98.2		708	95.6	72.5	89.6	94.8	96.4
	707	96.7	79.3	93	96	96.7		707	97	85.4	94.9	96.8	97.3		707	96.3	82.9	92.9	94.9	95.6		707	95.3	85.4	93.5	94.8	95.3		707	97.5	82.8	93.8	96.3	97.2		707	97.2	90	96.9	97.9	98.2		707	95.7	71.9	89.4	94.8	96.4
	706	96.7	78.8	92.9	95.9	96.7		706	97.1	85.1	94.9	96.8	97.3		706	96.3	82.6	92.8	94.9	95.6		706	95.4	85.3	93.5	94.9	95.4		706	97.5	82.4	93.6	96.3	97.2		706	97.2	89.8	96.8	97.9	98.2		706	95.7	71.3	89.2	94.7	96.4
	705	96.8	78.2	92.7	95.9	96.6		705	97.1	84.7	94.8	96.9	97.4		705	96.3	82.4	92.7	94.8	95.5		705	95.4	85.2	93.6	95	95.5		705	97.5	82	93.5	96.2	97.2		705	97.3	89.6	96.8	97.9	98.2		705	95.8	70.7	88.9	94.6	96.3
	704	96.8	77.7	92.6	95.8	96.6		704	97.2	84.3	94.8	96.9	97.5		704	96.4	82.1	92.7	94.8	95.5		704	95.5	85	93.6	95.1	95.6		704	97.6	81.6	93.4	96.1	97.1		704	97.3	89.4	96.8	97.9	98.3		704	95.8	70	88.7	94.6	96.3
	703	96.8	77.1	92.5	95.8	96.6		703	97.2	83.9	94.8	96.9	97.5		703	96.4	81.9	92.6	94.8	95.5		703	95.5	84.9	93.7	95.2	95.7		703	97.6	81.3	93.3	96.1	97.1		703	97.3	89.2	96.8	97.9	98.3		703	95.8	69.4	88.5	94.5	96.3
	702	96.9	76.6	92.3	95.8	96.6		702	97.3	83.5	94.7	97	97.5		702	96.4	81.6	92.6	94.8	95.5		702	95.6	84.8	93.7	95.2	95.7		702	97.6	80.9	93.1	96	97		702	97.4	88.9	96.7	97.9	98.3		702	95.9	68.8	88.3	94.4	96.3
	701	96.9	76	92.2	95.7	96.6		701	97.3	83.1	94.6	97	97.6		701	96.5	81.4	92.5	94.8	95.5		701	95.7	84.7	93.7	95.3	95.8		701	97.6	80.5	93	95.9	97		701	97.4	88.7	96.7	97.9	98.3		701	95.9	68.1	88	94.4	96.2
	700	96.9	75.5	92	95.7	96.5		700	97.4	82.6	94.6	97	97.6		700	96.5	81.1	92.4	94.8	95.5		700	95.7	84.5	93.7	95.3	95.9		700	97.7	80.1	92.8	95.8	97		700	97.5	88.5	96.7	97.9	98.4		700	95.9	67.5	87.8	94.3	96.2
	699	96.9	74.9	91.9	95.6	96.5		699	97.4	82.2	94.5	97	97.7		699	96.5	80.9	92.4	94.8	95.6		699	95.7	84.4	93.8	95.4	95.9		699	97.7	79.7	92.7	95.8	96.9		699	97.5	88.3	96.7	98	98.4		699	95.9	66.8	87.5	94.2	96.2
	698	96.9	74.3	91.8	95.6	96.5		698	97.4	81.7	94.4	97	97.7		698	96.6	80.6	92.3	94.7	95.6		698	95.8	84.2	93.8	95.4	96		698	97.7	79.3	92.6	95.7	96.9		698	97.5	88	96.6	98	98.4		698	96	66.2	87.3	94.1	96.2
	697	97	73.8	91.6	95.6	96.5		697	97.4	81.3	94.3	97	97.7		697	96.6	80.4	92.3	94.7	95.6		697	95.8	84.1	93.8	95.5	96		697	97.7	78.9	92.4	95.7	96.8		697	97.6	87.8	96.6	98	98.4		697	96	65.5	87	94	96.1
	696	97	73.2	91.5	95.6	96.5		696	97.4	80.8	94.2	97	97.7		696	96.6	80.2	92.2	94.7	95.6		696	95.9	83.9	93.7	95.5	96.1		696	97.8	78.5	92.3	95.6	96.8		696	97.6	87.6	96.6	98	98.5		696	96	64.8	86.8	93.9	96.1
	695	97	72.7	91.4	95.5	96.5		695	97.4	80.3	94.1	96.9	97.7		695	96.6	79.9	92.2	94.7	95.6		695	95.9	83.7	93.7	95.5	96.1		695	97.8	78.1	92.2	95.5	96.8		695	97.7	87.3	96.5	98	98.5		695	96	64.2	86.5	93.8	96.1
	694	97	72.1	91.2	95.5	96.5		694	97.4	79.8	93.9	96.9	97.7		694	96.7	79.7	92.1	94.7	95.6		694	95.9	83.5	93.7	95.5	96.1		694	97.8	77.7	92	95.5	96.7		694	97.7	87.1	96.5	98	98.5		694	96.1	63.5	86.2	93.7	96
	693	97	71.5	91.1	95.5	96.5		693	97.4	79.3	93.8	96.8	97.6		693	96.7	79.4	92.1	94.7	95.7		693	96	83.3	93.7	95.5	96.2		693	97.9	77.3	91.9	95.4	96.7		693	97.7	86.8	96.5	98	98.5		693	96.1	62.8	85.9	93.6	96
	692	97	71	91	95.5	96.6		692	97.4	78.8	93.7	96.8	97.6		692	96.7	79.2	92	94.7	95.7		692	96	83.1	93.6	95.5	96.2		692	97.9	76.9	91.8	95.4	96.7		692	97.8	86.6	96.4	98	98.5		692	96.1	62.2	85.7	93.5	95.9
	691	97	70.4	90.9	95.5	96.6		691	97.4	78.3	93.5	96.7	97.6		691	96.7	78.9	92	94.7	95.7		691	96	82.9	93.6	95.5	96.2		691	97.9	76.5	91.6	95.3	96.7		691	97.8	86.3	96.4	98	98.5		691	96.1	61.5	85.4	93.4	95.9
	690	97	69.8	90.7	95.4	96.6		690	97.4	77.7	93.4	96.6	97.5		690	96.8	78.7	91.9	94.7	95.7		690	96.1	82.7	93.5	95.5	96.2		690	98	76.1	91.5	95.3	96.6		690	97.9	86	96.3	98	98.5		690	96.1	60.8	85.1	93.3	95.8
	689	97	69.3	90.6	95.4	96.6		689	97.4	77.2	93.2	96.6	97.5		689	96.8	78.4	91.9	94.7	95.7		689	96.1	82.5	93.5	95.5	96.2		689	98	75.6	91.4	95.2	96.6		689	97.9	85.8	96.3	98	98.6		689	96.2	60.1	84.8	93.2	95.8
	688	97	68.7	90.5	95.4	96.6		688	97.4	76.7	93	96.5	97.4		688	96.8	78.2	91.8	94.7	95.7		688	96.1	82.2	93.4	95.4	96.1		688	98	75.2	91.3	95.2	96.6		688	97.9	85.5	96.2	98	98.6		688	96.2	59.5	84.5	93.1	95.7
	687	97	68.1	90.3	95.4	96.6		687	97.3	76.1	92.9	96.4	97.4		687	96.8	77.9	91.7	94.7	95.7		687	96.2	82	93.3	95.4	96.1		687	98.1	74.8	91.1	95.1	96.6		687	98	85.2	96.2	98	98.6		687	96.2	58.8	84.2	93	95.7
	686	97	67.6	90.2	95.4	96.6		686	97.3	75.6	92.7	96.3	97.3		686	96.8	77.6	91.7	94.7	95.7		686	96.2	81.7	93.2	95.3	96.1		686	98.1	74.4	91	95.1	96.6		686	98	84.9	96.1	97.9	98.5		686	96.2	58.1	83.9	92.8	95.6
	685	96.9	67	90.1	95.3	96.6		685	97.3	75.1	92.5	96.2	97.2		685	96.8	77.4	91.6	94.6	95.7		685	96.2	81.5	93.1	95.3	96		685	98.1	74	90.9	95	96.6		685	98	84.6	96	97.9	98.5		685	96.2	57.4	83.6	92.7	95.5
	684	96.9	66.4	89.9	95.3	96.7		684	97.3	74.5	92.3	96.1	97.2		684	96.8	77.1	91.5	94.6	95.7		684	96.2	81.2	93	95.2	96		684	98.2	73.6	90.7	95	96.6		684	98	84.3	96	97.9	98.6		684	96.2	56.7	83.3	92.6	95.5
	683	96.9	65.9	89.8	95.3	96.7		683	97.2	74	92.2	96	97.1		683	96.8	76.8	91.4	94.6	95.7		683	96.2	81	92.9	95.1	95.9		683	98.2	73.2	90.6	94.9	96.5		683	98	84	95.9	97.9	98.5		683	96.2	56.1	83	92.5	95.4
	682	96.9	65.3	89.6	95.3	96.7		682	97.2	73.5	92	95.9	97		682	96.9	76.5	91.3	94.6	95.7		682	96.3	80.7	92.8	95.1	95.9		682	98.2	72.8	90.5	94.9	96.5		682	98.1	83.7	95.8	97.8	98.5		682	96.2	55.4	82.7	92.3	95.4
	681	96.9	64.7	89.5	95.2	96.7		681	97.2	73	91.8	95.8	96.9		681	96.9	76.2	91.2	94.5	95.7		681	96.3	80.4	92.7	95	95.8		681	98.2	72.3	90.4	94.8	96.5		681	98.1	83.3	95.7	97.8	98.5		681	96.2	54.7	82.4	92.2	95.3
	680	96.9	64.2	89.4	95.2	96.7		680	97.2	72.4	91.6	95.7	96.9		680	96.9	75.9	91.1	94.5	95.7		680	96.3	80.2	92.6	94.9	95.8		680	98.3	71.9	90.2	94.8	96.5		680	98	83	95.6	97.7	98.4		680	96.2	54.1	82.1	92.1	95.2
	679	96.9	63.6	89.2	95.2	96.7		679	97.1	71.9	91.4	95.6	96.8		679	96.9	75.6	91	94.4	95.6		679	96.3	79.9	92.4	94.8	95.7		679	98.3	71.5	90.1	94.7	96.5		679	98	82.7	95.5	97.7	98.4		679	96.2	53.4	81.8	91.9	95.1
	678	96.9	63.1	89	95.1	96.7		678	97.1	71.4	91.2	95.6	96.7		678	96.9	75.3	90.9	94.3	95.6		678	96.4	79.6	92.3	94.7	95.6		678	98.3	71	89.9	94.7	96.5		678	98	82.3	95.4	97.6	98.4		678	96.2	52.8	81.5	91.8	95.1
	677	96.8	62.5	88.9	95.1	96.6		677	97.1	70.9	91.1	95.5	96.7		677	96.8	75	90.8	94.3	95.5		677	96.4	79.3	92.2	94.6	95.6		677	98.3	70.6	89.8	94.6	96.5		677	98	82	95.3	97.6	98.3		677	96.2	52.1	81.1	91.7	95
	676	96.8	61.9	88.7	95.1	96.6		676	97.1	70.4	90.9	95.4	96.6		676	96.8	74.7	90.7	94.2	95.5		676	96.3	79	92.1	94.6	95.5		676	98.2	70.2	89.6	94.6	96.4		676	97.9	81.6	95.2	97.5	98.3		676	96.1	51.5	80.8	91.5	94.9
	675	96.8	61.4	88.5	95	96.6		675	97.1	69.9	90.7	95.3	96.6		675	96.8	74.4	90.5	94.1	95.4		675	96.3	78.8	91.9	94.5	95.4		675	98.2	69.7	89.5	94.5	96.4		675	97.9	81.3	95.1	97.4	98.2		675	96.1	50.9	80.5	91.4	94.8
	674	96.7	60.8	88.4	94.9	96.6		674	97	69.5	90.6	95.2	96.5		674	96.7	74	90.4	94	95.4		674	96.3	78.5	91.8	94.4	95.3		674	98.1	69.3	89.3	94.4	96.4		674	97.8	80.9	94.9	97.4	98.2		674	96	50.2	80.2	91.3	94.8
	673	96.7	60.2	88.2	94.9	96.5		673	97	69	90.4	95.1	96.4		673	96.6	73.7	90.2	93.9	95.3		673	96.2	78.2	91.7	94.3	95.3		673	98.1	68.8	89.2	94.3	96.3		673	97.7	80.6	94.8	97.3	98.1		673	96	49.6	79.9	91.1	94.7
	672	96.6	59.7	88	94.8	96.5		672	96.9	68.5	90.3	95.1	96.4		672	96.5	73.4	90.1	93.8	95.2		672	96.2	77.9	91.5	94.2	95.2		672	98	68.4	89	94.3	96.3		672	97.6	80.2	94.7	97.3	98.1		672	95.9	49	79.6	91	94.6
	671	96.6	59.1	87.8	94.7	96.4		671	96.9	68.1	90.1	95	96.3		671	96.5	73.1	89.9	93.7	95.1		671	96.1	77.7	91.4	94.1	95.1		671	97.9	67.9	88.8	94.2	96.2		671	97.6	79.9	94.6	97.2	98		671	95.8	48.4	79.3	90.8	94.5
	670	96.5	58.6	87.6	94.6	96.4		670	96.9	67.6	90	94.9	96.3		670	96.4	72.7	89.8	93.6	95.1		670	96.1	77.4	91.3	94	95.1		670	97.9	67.5	88.6	94.1	96.1		670	97.5	79.5	94.5	97.1	98		670	95.8	47.8	79	90.7	94.4
	669	96.5	58	87.4	94.6	96.3		669	96.9	67.2	89.8	94.9	96.3		669	96.4	72.4	89.6	93.5	95		669	96.1	77.1	91.2	94	95		669	97.8	67	88.4	94	96.1		669	97.5	79.2	94.3	97	97.9		669	95.8	47.3	78.6	90.5	94.3
	668	96.6	57.5	87.2	94.5	96.3		668	96.9	66.7	89.7	94.8	96.2		668	96.4	72.1	89.5	93.4	94.9		668	96.2	76.8	91	93.9	94.9		668	97.8	66.6	88.2	93.9	96		668	97.5	78.8	94.2	96.9	97.9		668	95.8	46.7	78.3	90.4	94.2
	667	96.6	56.9	87	94.4	96.2		667	97	66.3	89.5	94.8	96.2		667	96.4	71.8	89.3	93.3	94.8		667	96.2	76.6	90.9	93.8	94.9		667	97.9	66.1	88	93.7	95.9		667	97.5	78.4	94.1	96.9	97.8		667	95.8	46.1	78	90.2	94.1
	666	96.6	56.3	86.8	94.3	96.2		666	97.1	65.9	89.4	94.7	96.2		666	96.4	71.4	89.1	93.2	94.7		666	96.3	76.3	90.8	93.7	94.8		666	97.9	65.7	87.8	93.6	95.8		666	97.5	78	93.9	96.8	97.7		666	95.8	45.5	77.7	90	94
	665	96.7	55.8	86.6	94.2	96.1		665	97.1	65.4	89.3	94.7	96.2		665	96.4	71.1	88.9	93.1	94.6		665	96.3	76	90.7	93.7	94.8		665	97.9	65.2	87.6	93.5	95.8		665	97.5	77.7	93.8	96.7	97.7		665	95.8	45	77.4	89.9	93.9
	664	96.7	55.2	86.4	94.1	96		664	97.2	65	89.2	94.6	96.1		664	96.4	70.7	88.8	93	94.5		664	96.3	75.8	90.6	93.6	94.7		664	97.9	64.7	87.4	93.4	95.7		664	97.5	77.3	93.7	96.6	97.7		664	95.9	44.4	77.1	89.7	93.8
	663	96.7	54.7	86.1	94	95.9		663	97.2	64.6	89	94.6	96.1		663	96.4	70.4	88.6	92.8	94.4		663	96.4	75.6	90.5	93.5	94.7		663	97.9	64.3	87.2	93.3	95.6		663	97.5	77	93.6	96.6	97.6		663	95.9	43.9	76.8	89.6	93.8
	662	96.8	54.1	85.9	93.9	95.9		662	97.4	64.1	88.9	94.6	96.1		662	96.5	70.1	88.4	92.7	94.3		662	96.5	75.3	90.4	93.5	94.6		662	98	63.8	87	93.2	95.5		662	97.6	76.6	93.4	96.5	97.6		662	96	43.3	76.4	89.4	93.6
	661	96.9	53.6	85.7	93.8	95.8		661	97.5	63.7	88.8	94.5	96.1		661	96.6	69.7	88.2	92.6	94.2		661	96.7	75	90.3	93.4	94.6		661	98.2	63.4	86.8	93.1	95.5		661	97.8	76.3	93.3	96.5	97.5		661	96.1	42.8	76.1	89.3	93.6
	660	96.9	53	85.5	93.6	95.7		660	97.6	63.2	88.7	94.5	96.1		660	96.6	69.4	88.1	92.5	94.1		660	96.7	74.8	90.2	93.4	94.6		660	98.2	62.9	86.6	92.9	95.4		660	97.8	75.9	93.2	96.4	97.5		660	96.1	42.2	75.8	89.1	93.5
	659	96.9	52.5	85.3	93.5	95.6		659	97.5	62.8	88.5	94.5	96.1		659	96.5	69.1	87.9	92.3	94		659	96.6	74.5	90.1	93.3	94.5		659	98.1	62.5	86.4	92.8	95.3		659	97.7	75.5	93.1	96.4	97.5		659	96	41.7	75.5	89	93.4
	658	96.9	51.9	85	93.4	95.5		658	97.5	62.4	88.4	94.4	96.1		658	96.5	68.7	87.7	92.2	93.9		658	96.6	74.3	90	93.2	94.5		658	98	62	86.2	92.7	95.2		658	97.6	75.2	93	96.3	97.4		658	96	41.2	75.2	88.8	93.3
	657	96.9	51.4	84.8	93.3	95.5		657	97.6	61.9	88.3	94.4	96.1		657	96.4	68.4	87.5	92.1	93.8		657	96.6	74	89.9	93.2	94.5		657	98.1	61.6	86	92.6	95.1		657	97.7	74.8	92.8	96.2	97.4		657	96	40.7	74.9	88.7	93.2
	656	96.8	50.9	84.6	93.2	95.4		656	97.6	61.5	88.1	94.3	96		656	96.4	68.1	87.3	92	93.7		656	96.6	73.8	89.8	93.1	94.4		656	98	61.1	85.7	92.4	95		656	97.6	74.5	92.7	96.2	97.3		656	96	40.2	74.6	88.5	93.1
	655	96.8	50.4	84.4	93.1	95.3		655	97.6	61	88	94.3	96		655	96.4	67.8	87.2	91.9	93.6		655	96.6	73.6	89.7	93.1	94.4		655	98	60.7	85.6	92.3	95		655	97.6	74.1	92.6	96.1	97.3		655	95.9	39.7	74.3	88.3	93
	654	96.8	49.9	84.1	93	95.2		654	97.6	60.6	87.8	94.2	96		654	96.4	67.5	87	91.7	93.5		654	96.7	73.3	89.6	93	94.4		654	98	60.2	85.3	92.2	94.9		654	97.6	73.8	92.5	96	97.2		654	95.9	39.2	74	88.2	92.9
	653	96.8	49.4	83.9	92.9	95.2		653	97.6	60.1	87.7	94.1	95.9		653	96.3	67.2	86.8	91.6	93.4		653	96.6	73.1	89.5	93	94.3		653	98	59.8	85.1	92.1	94.8		653	97.6	73.4	92.4	96	97.2		653	95.9	38.7	73.7	88	92.8
	652	96.8	48.8	83.7	92.8	95.1		652	97.6	59.7	87.5	94.1	95.9		652	96.3	66.8	86.7	91.5	93.3		652	96.7	72.8	89.4	92.9	94.3		652	98	59.4	84.9	92	94.7		652	97.7	73.1	92.2	95.9	97.2		652	95.9	38.2	73.3	87.9	92.7
	651	96.7	48.3	83.5	92.7	95		651	97.6	59.2	87.3	94	95.8		651	96.3	66.5	86.5	91.4	93.2		651	96.7	72.6	89.3	92.8	94.2		651	98	59	84.7	91.9	94.6		651	97.6	72.7	92.1	95.9	97.1		651	95.8	37.7	73	87.7	92.6
	650	96.7	47.9	83.3	92.6	95		650	97.6	58.8	87.1	93.9	95.8		650	96.2	66.3	86.3	91.3	93.2		650	96.7	72.4	89.1	92.8	94.2		650	98	58.6	84.6	91.8	94.6		650	97.6	72.4	92	95.8	97.1		650	95.9	37.3	72.7	87.5	92.5
	649	96.7	47.4	83.1	92.5	94.9		649	97.5	58.3	87	93.8	95.7		649	96.2	66	86.1	91.1	93		649	96.7	72.1	89	92.7	94.2		649	98	58.2	84.3	91.6	94.5		649	97.6	72	91.9	95.7	97		649	95.8	36.8	72.4	87.4	92.4
	648	96.7	46.9	82.9	92.4	94.8		648	97.5	57.8	86.8	93.7	95.7		648	96.1	65.7	86	91	93		648	96.7	71.9	88.9	92.7	94.1		648	97.9	57.8	84.2	91.5	94.4		648	97.6	71.7	91.7	95.7	97		648	95.8	36.3	72.1	87.2	92.3
	647	96.6	46.4	82.6	92.3	94.7		647	97.5	57.3	86.6	93.6	95.6		647	96.1	65.4	85.8	90.9	92.9		647	96.7	71.7	88.8	92.6	94.1		647	98	57.4	84	91.4	94.3		647	97.6	71.3	91.6	95.6	96.9		647	95.8	35.9	71.8	87	92.1
	646	96.6	45.9	82.4	92.2	94.7		646	97.5	56.8	86.4	93.5	95.5		646	96.1	65.1	85.6	90.8	92.8		646	96.7	71.4	88.6	92.5	94		646	97.9	57	83.8	91.3	94.3		646	97.6	70.9	91.4	95.5	96.9		646	95.7	35.4	71.5	86.8	92
	645	96.6	45.4	82.2	92.1	94.6		645	97.4	56.3	86.2	93.4	95.4		645	96.1	64.8	85.5	90.7	92.7		645	96.7	71.2	88.5	92.4	93.9		645	97.9	56.6	83.6	91.2	94.2		645	97.6	70.6	91.3	95.4	96.8		645	95.7	35	71.2	86.7	91.9
	644	96.5	44.9	82	92	94.5		644	97.4	55.8	85.9	93.3	95.3		644	96	64.5	85.3	90.5	92.6		644	96.7	70.9	88.4	92.3	93.9		644	97.9	56.2	83.4	91.1	94.1		644	97.6	70.2	91.2	95.3	96.8		644	95.7	34.5	70.9	86.5	91.8
	643	96.5	44.5	81.8	91.9	94.5		643	97.4	55.4	85.8	93.2	95.3		643	96	64.2	85.1	90.4	92.5		643	96.7	70.7	88.3	92.2	93.8		643	97.9	55.8	83.2	91	94.1		643	97.6	69.9	91	95.2	96.7		643	95.7	34.1	70.6	86.3	91.7
	642	96.5	44	81.6	91.8	94.4		642	97.4	54.9	85.5	93	95.2		642	96	63.9	85	90.3	92.4		642	96.6	70.4	88.1	92.1	93.7		642	97.9	55.5	83.1	90.9	94		642	97.5	69.5	90.9	95.2	96.6		642	95.6	33.7	70.3	86.2	91.5
	641	96.4	43.5	81.4	91.7	94.4		641	97.3	54.4	85.3	92.9	95.1		641	95.9	63.7	84.8	90.2	92.3		641	96.7	70.2	88	92	93.7		641	97.9	55.1	82.9	90.8	94		641	97.5	69.2	90.7	95.1	96.6		641	95.6	33.2	70	86	91.4
	640	96.4	43.1	81.2	91.6	94.3		640	97.3	53.9	85.1	92.8	95		640	95.9	63.4	84.6	90	92.2		640	96.6	69.9	87.8	91.9	93.6		640	97.9	54.7	82.7	90.7	93.9		640	97.5	68.8	90.6	95	96.5		640	95.5	32.8	69.6	85.8	91.3
	639	96.3	42.6	81	91.5	94.2		639	97.2	53.4	84.9	92.7	94.9		639	95.9	63.1	84.5	89.9	92.1		639	96.6	69.6	87.7	91.8	93.5		639	97.9	54.4	82.5	90.6	93.8		639	97.5	68.5	90.4	94.9	96.4		639	95.5	32.4	69.3	85.6	91.2
	638	96.3	42.2	80.8	91.4	94.2		638	97.2	53	84.7	92.5	94.8		638	95.8	62.8	84.3	89.8	92		638	96.6	69.4	87.5	91.7	93.4		638	97.9	54	82.4	90.5	93.8		638	97.4	68.1	90.2	94.8	96.3		638	95.5	32	69	85.5	91.1
	637	96.2	41.7	80.6	91.3	94.1		637	97.2	52.5	84.4	92.4	94.7		637	95.8	62.6	84.1	89.7	91.9		637	96.6	69.1	87.3	91.6	93.3		637	97.8	53.7	82.2	90.4	93.7		637	97.4	67.8	90.1	94.7	96.3		637	95.5	31.6	68.7	85.3	91
	636	96.2	41.3	80.3	91.2	94		636	97.2	52	84.2	92.3	94.6		636	95.8	62.3	83.9	89.5	91.7		636	96.6	68.9	87.2	91.4	93.2		636	97.9	53.3	82	90.3	93.6		636	97.4	67.4	89.9	94.5	96.2		636	95.4	31.2	68.4	85.1	90.8
	635	96.2	40.8	80.1	91.1	93.9		635	97.1	51.5	84	92.2	94.5		635	95.8	62	83.7	89.4	91.6		635	96.6	68.6	87	91.3	93.1		635	97.8	53	81.8	90.2	93.5		635	97.3	67.1	89.7	94.4	96.1		635	95.4	30.8	68.1	84.9	90.7
	634	96.1	40.4	79.9	90.9	93.8		634	97.1	51.1	83.8	92	94.4		634	95.7	61.8	83.5	89.2	91.5		634	96.6	68.3	86.8	91.1	92.9		634	97.8	52.7	81.6	90.1	93.5		634	97.2	66.7	89.6	94.3	95.9		634	95.3	30.4	67.8	84.7	90.6
	633	96.1	40	79.7	90.8	93.8		633	97.1	50.6	83.6	91.9	94.3		633	95.7	61.5	83.4	89.1	91.4		633	96.6	68.1	86.6	91	92.9		633	97.7	52.3	81.5	90	93.4		633	97.2	66.4	89.4	94.2	95.9		633	95.3	30	67.5	84.6	90.5
	632	96	39.6	79.5	90.7	93.7		632	97	50.2	83.4	91.8	94.2		632	95.7	61.3	83.1	88.9	91.3		632	96.6	67.8	86.5	90.9	92.7		632	97.7	52	81.3	89.9	93.3		632	97.1	66	89.2	94.1	95.8		632	95.2	29.6	67.2	84.4	90.3
	631	96	39.1	79.3	90.6	93.6		631	97	49.8	83.2	91.7	94.1		631	95.6	61	83	88.8	91.1		631	96.6	67.6	86.3	90.8	92.6		631	97.7	51.7	81.1	89.8	93.2		631	97.1	65.7	89.1	94	95.7		631	95.2	29.3	66.9	84.2	90.2
	630	96	38.7	79	90.5	93.5		630	97	49.4	83	91.6	94.1		630	95.6	60.8	82.8	88.6	91		630	96.6	67.3	86.1	90.6	92.5		630	97.7	51.4	80.9	89.7	93.1		630	97	65.4	88.9	93.9	95.6		630	95.2	28.9	66.6	84	90.1
	629	95.9	38.3	78.8	90.3	93.4		629	97	49	82.8	91.5	94		629	95.6	60.5	82.6	88.5	90.9		629	96.5	67.1	85.9	90.5	92.4		629	97.6	51	80.7	89.5	93		629	97	65	88.7	93.7	95.5		629	95.1	28.6	66.3	83.9	90
	628	95.9	37.9	78.6	90.2	93.3		628	97	48.5	82.6	91.4	93.9		628	95.5	60.2	82.4	88.3	90.7		628	96.5	66.8	85.7	90.3	92.3		628	97.6	50.7	80.5	89.4	92.9		628	96.9	64.7	88.6	93.6	95.4		628	95.1	28.2	66	83.7	89.8
	627	95.8	37.5	78.4	90.1	93.2		627	97	48.1	82.4	91.3	93.8		627	95.5	60	82.2	88.2	90.6		627	96.5	66.6	85.6	90.2	92.2		627	97.5	50.4	80.3	89.3	92.8		627	96.9	64.4	88.4	93.5	95.3		627	95	27.9	65.7	83.5	89.7
	626	95.8	37.2	78.1	89.9	93.1		626	97	47.8	82.2	91.2	93.8		626	95.5	59.7	82	88	90.4		626	96.5	66.4	85.4	90.1	92		626	97.5	50.1	80.1	89.1	92.7		626	96.8	64.1	88.2	93.4	95.2		626	95	27.5	65.5	83.3	89.5
	625	95.8	36.8	77.9	89.8	93		625	97	47.4	82	91.1	93.7		625	95.5	59.5	81.8	87.8	90.3		625	96.5	66.1	85.2	89.9	91.9		625	97.5	49.8	80	89	92.6		625	96.8	63.8	88.1	93.3	95.2		625	94.9	27.2	65.2	83.1	89.4
	624	95.7	36.4	77.7	89.7	92.9		624	96.9	47	81.9	91	93.6		624	95.4	59.3	81.6	87.7	90.2		624	96.5	65.9	85	89.8	91.8		624	97.4	49.5	79.8	88.9	92.5		624	96.7	63.5	87.9	93.2	95.1		624	94.9	26.9	64.9	83	89.3
	623	95.7	36.1	77.5	89.6	92.8		623	96.9	46.7	81.7	90.9	93.6		623	95.4	59	81.4	87.5	90		623	96.5	65.7	84.9	89.7	91.7		623	97.4	49.3	79.6	88.7	92.4		623	96.7	63.2	87.8	93.1	95		623	94.9	26.6	64.6	82.8	89.2
	622	95.6	35.7	77.3	89.4	92.7		622	96.9	46.3	81.5	90.8	93.5		622	95.4	58.8	81.2	87.3	89.9		622	96.4	65.4	84.7	89.5	91.6		622	97.3	49	79.4	88.6	92.3		622	96.7	63	87.7	93	94.9		622	94.8	26.3	64.4	82.6	89.1
	621	95.6	35.4	77	89.3	92.5		621	96.9	46	81.4	90.7	93.4		621	95.3	58.6	81	87.2	89.7		621	96.4	65.2	84.5	89.4	91.5		621	97.3	48.7	79.2	88.5	92.2		621	96.6	62.7	87.5	92.9	94.8		621	94.8	26	64.1	82.4	88.9
	620	95.5	35.1	76.9	89.2	92.4		620	96.8	45.7	81.2	90.6	93.4		620	95.3	58.3	80.8	87	89.6		620	96.4	65	84.4	89.3	91.4		620	97.2	48.5	79	88.3	92.1		620	96.6	62.4	87.4	92.9	94.8		620	94.7	25.8	63.9	82.3	88.8
	619	95.5	34.8	76.6	89	92.3		619	96.8	45.4	81	90.5	93.3		619	95.2	58.1	80.7	86.9	89.5		619	96.4	64.8	84.2	89.2	91.3		619	97.2	48.2	78.9	88.2	92		619	96.6	62.2	87.3	92.8	94.7		619	94.7	25.5	63.6	82.1	88.7
	618	95.4	34.5	76.4	88.9	92.2		618	96.8	45.1	80.9	90.4	93.2		618	95.2	57.9	80.5	86.7	89.3		618	96.4	64.5	84	89	91.2		618	97.2	48	78.7	88.1	91.9		618	96.5	61.9	87.1	92.7	94.7		618	94.6	25.2	63.4	82	88.6
	617	95.4	34.2	76.3	88.8	92.1		617	96.7	44.8	80.7	90.3	93.2		617	95.1	57.7	80.3	86.6	89.2		617	96.3	64.3	83.9	88.9	91.1		617	97.1	47.8	78.5	88	91.8		617	96.5	61.7	87	92.6	94.6		617	94.6	25	63.1	81.8	88.5
	616	95.3	33.9	76.1	88.7	92		616	96.7	44.5	80.6	90.2	93.1		616	95.1	57.5	80.1	86.4	89.1		616	96.3	64.1	83.7	88.8	91		616	97.1	47.5	78.4	87.9	91.7		616	96.5	61.5	86.9	92.5	94.6		616	94.5	24.8	62.9	81.6	88.3
	615	95.3	33.7	75.9	88.6	92		615	96.7	44.2	80.4	90.2	93		615	95.1	57.3	79.9	86.3	89		615	96.3	63.9	83.6	88.6	90.9		615	97	47.3	78.2	87.8	91.6		615	96.5	61.2	86.8	92.5	94.5		615	94.5	24.5	62.7	81.5	88.2
	614	95.2	33.4	75.7	88.4	91.9		614	96.6	43.9	80.2	90	92.9		614	95	57.1	79.8	86.2	88.9		614	96.3	63.7	83.4	88.5	90.7		614	97	47.1	78.1	87.7	91.6		614	96.5	61	86.7	92.4	94.5		614	94.4	24.3	62.5	81.3	88.1
	613	95.1	33.2	75.6	88.4	91.8		613	96.6	43.7	80.1	89.9	92.8		613	95	57	79.6	86	88.8		613	96.2	63.5	83.2	88.4	90.7		613	97	46.9	78	87.6	91.5		613	96.5	60.8	86.6	92.4	94.4		613	94.4	24.1	62.3	81.2	88
	612	95.1	32.9	75.4	88.3	91.7		612	96.5	43.4	79.9	89.8	92.7		612	94.9	56.8	79.5	85.9	88.7		612	96.2	63.3	83.1	88.2	90.5		612	96.9	46.8	77.8	87.5	91.4		612	96.4	60.6	86.4	92.3	94.4		612	94.3	23.9	62.1	81.1	87.9
	611	95	32.7	75.3	88.2	91.7		611	96.4	43.2	79.8	89.7	92.6		611	94.9	56.7	79.3	85.8	88.6		611	96.2	63.1	82.9	88.1	90.4		611	96.9	46.6	77.7	87.4	91.4		611	96.4	60.4	86.3	92.2	94.3		611	94.3	23.7	61.9	80.9	87.8
	610	95	32.5	75.2	88.1	91.6		610	96.4	43	79.6	89.6	92.5		610	94.8	56.5	79.2	85.7	88.5		610	96.2	62.9	82.7	88	90.3		610	96.9	46.4	77.6	87.4	91.3		610	96.4	60.2	86.2	92.2	94.3		610	94.2	23.6	61.7	80.8	87.7
	609	94.9	32.3	75	88	91.5		609	96.3	42.7	79.5	89.5	92.4		609	94.8	56.3	79.1	85.6	88.4		609	96.1	62.7	82.6	87.8	90.2		609	96.8	46.3	77.5	87.3	91.3		609	96.4	60	86.1	92.1	94.2		609	94.2	23.4	61.5	80.7	87.6
	608	94.9	32.1	74.9	87.9	91.5		608	96.3	42.5	79.3	89.4	92.3		608	94.7	56.2	78.9	85.5	88.3		608	96.1	62.5	82.4	87.7	90.1		608	96.8	46.1	77.4	87.2	91.2		608	96.4	59.8	86	92	94.2		608	94.2	23.2	61.4	80.5	87.5
	607	94.8	32	74.8	87.9	91.4		607	96.2	42.3	79.2	89.2	92.2		607	94.6	56.1	78.8	85.4	88.2		607	96.1	62.4	82.3	87.6	90		607	96.8	46	77.3	87.2	91.2		607	96.4	59.6	85.9	91.9	94.1		607	94.1	23.1	61.2	80.4	87.4
	606	94.8	31.8	74.7	87.8	91.4		606	96.1	42.1	79	89.1	92.1		606	94.6	56	78.7	85.3	88.1		606	96	62.2	82.1	87.4	89.8		606	96.8	45.9	77.2	87.1	91.1		606	96.3	59.4	85.8	91.9	94.1		606	94.1	22.9	61	80.3	87.3
	605	94.7	31.6	74.6	87.7	91.3		605	96.1	41.9	78.8	89	92		605	94.5	55.8	78.6	85.2	88		605	96	62	81.9	87.3	89.7		605	96.8	45.8	77.2	87.1	91.1		605	96.3	59.2	85.7	91.8	94		605	94	22.8	60.9	80.2	87.2
	604	94.7	31.5	74.5	87.7	91.3		604	96	41.7	78.7	88.9	91.9		604	94.5	55.7	78.4	85.1	88		604	96	61.8	81.7	87.1	89.6		604	96.7	45.7	77.1	87	91.1		604	96.3	59.1	85.5	91.7	93.9		604	94	22.7	60.8	80.1	87.1
	603	94.6	31.3	74.4	87.6	91.2		603	96	41.5	78.6	88.7	91.8		603	94.4	55.6	78.3	85	87.9		603	96	61.6	81.5	87	89.4		603	96.7	45.6	77	87	91.1		603	96.3	58.9	85.4	91.6	93.9		603	93.9	22.5	60.6	80	87
	602	94.6	31.2	74.3	87.6	91.2		602	95.9	41.4	78.4	88.6	91.6		602	94.4	55.5	78.2	84.9	87.8		602	95.9	61.4	81.4	86.8	89.3		602	96.7	45.5	77	87	91		602	96.2	58.7	85.3	91.5	93.8		602	93.9	22.4	60.5	79.9	86.9
	601	94.5	31.1	74.2	87.5	91.1		601	95.9	41.2	78.3	88.5	91.5		601	94.3	55.4	78.1	84.8	87.7		601	95.9	61.2	81.2	86.7	89.2		601	96.7	45.4	76.9	86.9	91		601	96.2	58.5	85.2	91.4	93.7		601	93.8	22.3	60.4	79.8	86.8
	600	94.5	30.9	74.1	87.4	91.1		600	95.8	41	78.1	88.4	91.4		600	94.2	55.3	78	84.7	87.6		600	95.9	61	81	86.5	89		600	96.7	45.3	76.9	86.9	91		600	96.1	58.4	85	91.3	93.6		600	93.8	22.2	60.2	79.7	86.7
	599	94.4	30.8	74	87.3	91		599	95.8	40.9	78	88.3	91.3		599	94.2	55.2	77.9	84.6	87.5		599	95.8	60.8	80.8	86.3	88.9		599	96.6	45.3	76.8	86.8	90.9		599	96.1	58.2	84.9	91.2	93.5		599	93.7	22.1	60.1	79.6	86.6
	598	94.4	30.7	73.9	87.3	90.9		598	95.8	40.8	77.9	88.2	91.2		598	94.1	55.1	77.7	84.5	87.4		598	95.8	60.6	80.6	86.1	88.7		598	96.6	45.2	76.7	86.8	90.9		598	96	58	84.8	91.1	93.4		598	93.7	22.1	60	79.5	86.5
	597	94.4	30.6	73.8	87.2	90.8		597	95.7	40.6	77.8	88.1	91.2		597	94.1	55	77.6	84.4	87.4		597	95.8	60.4	80.4	86	88.6		597	96.6	45.2	76.7	86.8	90.9		597	95.9	57.9	84.7	91	93.3		597	93.6	22	59.9	79.4	86.4
	596	94.4	30.5	73.7	87.1	90.8		596	95.7	40.5	77.7	88	91.1		596	94	54.9	77.5	84.3	87.3		596	95.8	60.2	80.2	85.8	88.4		596	96.6	45.1	76.6	86.7	90.8		596	95.9	57.8	84.6	90.9	93.3		596	93.6	21.9	59.8	79.3	86.4
	595	94.3	30.4	73.6	87	90.7		595	95.7	40.4	77.6	87.9	91		595	94	54.8	77.4	84.1	87.1		595	95.7	60.1	80	85.6	88.2		595	96.6	45.1	76.6	86.7	90.8		595	95.8	57.6	84.4	90.8	93.2		595	93.6	21.9	59.7	79.2	86.3
	594	94.3	30.3	73.5	86.9	90.6		594	95.7	40.3	77.5	87.9	91		594	93.9	54.7	77.2	84	87		594	95.7	59.9	79.8	85.5	88.1		594	96.5	45	76.5	86.6	90.7		594	95.7	57.5	84.3	90.7	93.1		594	93.5	21.8	59.7	79.1	86.2
	593	94.3	30.2	73.4	86.8	90.5		593	95.7	40.2	77.4	87.8	90.9		593	93.9	54.6	77.1	83.9	86.9		593	95.7	59.7	79.7	85.3	87.9		593	96.5	45	76.5	86.5	90.7		593	95.7	57.4	84.2	90.6	93		593	93.5	21.8	59.6	79	86.1
	592	94.2	30.1	73.3	86.7	90.4		592	95.7	40.1	77.4	87.8	90.9		592	93.8	54.5	77	83.8	86.8		592	95.6	59.5	79.5	85.1	87.8		592	96.5	45	76.4	86.5	90.6		592	95.6	57.2	84.1	90.5	92.9		592	93.4	21.7	59.5	78.9	86
	591	94.2	30	73.2	86.6	90.3		591	95.6	40	77.3	87.7	90.8		591	93.8	54.4	76.8	83.6	86.7		591	95.6	59.4	79.3	85	87.6		591	96.4	44.9	76.3	86.4	90.6		591	95.5	57.1	84	90.4	92.8		591	93.4	21.7	59.4	78.9	86
	590	94.1	29.9	73.1	86.5	90.2		590	95.6	39.9	77.2	87.7	90.8		590	93.7	54.3	76.7	83.5	86.5		590	95.6	59.2	79.1	84.8	87.5		590	96.4	44.9	76.3	86.4	90.5		590	95.5	57	83.9	90.3	92.7		590	93.3	21.6	59.4	78.8	85.9
	589	94.1	29.8	72.9	86.3	90		589	95.6	39.8	77.2	87.7	90.8		589	93.7	54.2	76.5	83.3	86.4		589	95.6	59	78.9	84.6	87.3		589	96.4	44.9	76.2	86.3	90.4		589	95.4	56.9	83.8	90.3	92.6		589	93.3	21.6	59.3	78.7	85.8
	588	94	29.8	72.8	86.2	89.9		588	95.6	39.8	77.1	87.6	90.7		588	93.7	54.1	76.3	83.1	86.2		588	95.5	58.9	78.8	84.5	87.2		588	96.3	44.9	76.2	86.2	90.4		588	95.3	56.9	83.7	90.2	92.6		588	93.2	21.6	59.2	78.6	85.8
	587	94	29.7	72.7	86.1	89.8		587	95.6	39.7	77.1	87.6	90.7		587	93.6	54	76.2	83	86.1		587	95.5	58.7	78.6	84.3	87.1		587	96.3	44.9	76.1	86.1	90.3		587	95.3	56.8	83.6	90.1	92.5		587	93.2	21.6	59.2	78.6	85.7
	586	93.9	29.6	72.6	86	89.6		586	95.6	39.6	77.1	87.6	90.7		586	93.6	53.9	76	82.8	85.9		586	95.4	58.6	78.4	84.2	86.9		586	96.2	44.9	76	86.1	90.2		586	95.2	56.7	83.5	90	92.4		586	93.1	21.5	59.1	78.5	85.6
	585	93.9	29.6	72.5	85.8	89.5		585	95.5	39.6	77	87.6	90.7		585	93.5	53.8	75.8	82.6	85.7		585	95.4	58.5	78.3	84	86.8		585	96.2	44.9	76	86	90.1		585	95.2	56.7	83.5	90	92.4		585	93.1	21.5	59.1	78.4	85.5
	584	93.8	29.5	72.4	85.7	89.4		584	95.5	39.5	77	87.5	90.7		584	93.5	53.7	75.7	82.5	85.6		584	95.3	58.3	78.1	83.9	86.7		584	96.1	44.9	75.9	85.9	90.1		584	95.2	56.6	83.4	89.9	92.4		584	93	21.5	59	78.4	85.5
	583	93.7	29.5	72.3	85.6	89.3		583	95.5	39.5	77	87.5	90.7		583	93.4	53.6	75.5	82.3	85.4		583	95.3	58.2	78	83.8	86.6		583	96.1	45	75.9	85.9	90		583	95.2	56.6	83.4	89.9	92.3		583	93	21.5	59	78.3	85.4
	582	93.6	29.5	72.2	85.5	89.2		582	95.4	39.4	76.9	87.5	90.6		582	93.4	53.6	75.3	82.1	85.2		582	95.2	58.1	77.8	83.6	86.4		582	96.1	45	75.9	85.8	89.9		582	95.1	56.6	83.3	89.9	92.3		582	92.9	21.5	59	78.3	85.4
	581	93.5	29.4	72.1	85.4	89.1		581	95.4	39.4	76.9	87.4	90.6		581	93.3	53.5	75.2	81.9	85		581	95.2	58	77.7	83.5	86.3		581	96	45	75.9	85.8	89.9		581	95.1	56.6	83.3	89.8	92.3		581	92.8	21.6	58.9	78.2	85.3
	580	93.5	29.4	72	85.3	89		580	95.3	39.3	76.8	87.4	90.6		580	93.3	53.4	75	81.8	84.9		580	95.1	57.9	77.6	83.4	86.2		580	96	45.1	75.9	85.7	89.8		580	95.1	56.6	83.3	89.8	92.3		580	92.8	21.6	58.9	78.2	85.2
	579	93.4	29.4	72	85.2	88.9		579	95.2	39.3	76.8	87.3	90.5		579	93.2	53.3	74.9	81.6	84.7		579	95.1	57.8	77.5	83.3	86.1		579	95.9	45.2	75.8	85.7	89.8		579	95.1	56.6	83.3	89.8	92.2		579	92.8	21.6	58.9	78.1	85.2
	578	93.3	29.4	71.9	85.1	88.8		578	95.1	39.3	76.7	87.3	90.5		578	93.2	53.3	74.7	81.5	84.6		578	95	57.7	77.4	83.2	86		578	95.9	45.3	75.9	85.7	89.8		578	95.1	56.6	83.2	89.8	92.2		578	92.7	21.6	58.9	78.1	85.1
	577	93.2	29.5	71.9	85.1	88.8		577	95.1	39.2	76.7	87.2	90.4		577	93.1	53.2	74.6	81.3	84.4		577	94.9	57.6	77.3	83.1	85.9		577	95.8	45.4	75.9	85.7	89.8		577	95.1	56.6	83.2	89.8	92.2		577	92.7	21.7	58.9	78.1	85.1
	576	93.1	29.5	71.9	85.1	88.7		576	95	39.2	76.6	87.1	90.3		576	93.1	53.2	74.5	81.2	84.3		576	94.9	57.5	77.1	83	85.9		576	95.8	45.5	75.9	85.7	89.8		576	95.2	56.6	83.2	89.8	92.2		576	92.6	21.7	58.9	78.1	85.1
	575	93	29.6	71.9	85	88.7		575	94.9	39.2	76.5	87	90.2		575	93	53.2	74.4	81.1	84.2		575	94.8	57.4	77	82.9	85.8		575	95.8	45.6	76	85.7	89.8		575	95.2	56.6	83.2	89.8	92.2		575	92.6	21.8	58.9	78	85
	574	92.9	29.6	71.9	85	88.7		574	94.8	39.2	76.4	87	90.1		574	93	53.2	74.3	80.9	84.1		574	94.7	57.3	76.9	82.8	85.7		574	95.8	45.7	76	85.7	89.8		574	95.2	56.7	83.2	89.8	92.2		574	92.6	21.8	59	78	85
	573	92.9	29.7	72	85	88.7		573	94.7	39.2	76.4	86.9	90		573	92.9	53.1	74.2	80.8	84		573	94.6	57.2	76.8	82.7	85.6		573	95.7	45.9	76.1	85.8	89.8		573	95.2	56.7	83.2	89.8	92.2		573	92.5	21.9	59	78	85
	572	92.8	29.8	72	85.1	88.7		572	94.6	39.2	76.3	86.8	89.9		572	92.8	53.1	74.1	80.8	83.9		572	94.6	57.1	76.7	82.6	85.5		572	95.7	46	76.2	85.8	89.8		572	95.2	56.8	83.2	89.7	92.2		572	92.5	22	59	78	85
	571	92.7	29.9	72.1	85.1	88.7		571	94.5	39.2	76.2	86.7	89.8		571	92.8	53.2	74.1	80.7	83.8		571	94.5	57.1	76.6	82.5	85.4		571	95.7	46.2	76.2	85.9	89.8		571	95.2	56.8	83.2	89.7	92.2		571	92.5	22	59.1	78	85
	570	92.7	30	72.1	85.1	88.8		570	94.5	39.2	76.1	86.5	89.7		570	92.7	53.2	74	80.6	83.7		570	94.4	57	76.5	82.4	85.3		570	95.7	46.4	76.3	85.9	89.9		570	95.2	56.8	83.2	89.7	92.2		570	92.5	22.1	59.1	78	84.9
	569	92.7	30.1	72.2	85.2	88.8		569	94.4	39.2	76.1	86.5	89.6		569	92.7	53.2	74	80.6	83.7		569	94.3	56.9	76.4	82.3	85.2		569	95.7	46.6	76.4	86	89.9		569	95.2	56.9	83.2	89.7	92.1		569	92.4	22.2	59.2	78	85
	568	92.6	30.2	72.3	85.3	88.9		568	94.3	39.2	76	86.4	89.5		568	92.6	53.3	74	80.5	83.7		568	94.2	56.8	76.3	82.2	85.1		568	95.6	46.8	76.5	86.1	90		568	95.2	56.9	83.2	89.7	92.1		568	92.4	22.3	59.3	78	85
	567	92.6	30.4	72.4	85.3	88.9		567	94.2	39.3	75.9	86.3	89.4		567	92.5	53.3	73.9	80.5	83.6		567	94.2	56.7	76.1	82	85		567	95.6	47	76.6	86.1	90		567	95.2	57	83.1	89.6	92.1		567	92.4	22.5	59.3	78.1	84.9
	566	92.6	30.5	72.5	85.4	89		566	94.2	39.3	75.9	86.1	89.3		566	92.5	53.4	73.9	80.5	83.6		566	94.1	56.6	76	81.9	84.8		566	95.6	47.2	76.7	86.2	90.1		566	95.1	57	83.1	89.6	92		566	92.4	22.6	59.4	78.1	84.9
	565	92.6	30.7	72.6	85.5	89.1		565	94.1	39.4	75.8	86.1	89.2		565	92.4	53.5	73.9	80.5	83.6		565	94	56.5	75.9	81.8	84.7		565	95.6	47.4	76.8	86.2	90.1		565	95.1	57.1	83.1	89.5	92		565	92.4	22.7	59.5	78.1	85
	564	92.6	30.8	72.7	85.5	89.1		564	94.1	39.5	75.8	86	89.1		564	92.3	53.6	74	80.5	83.6		564	94	56.4	75.7	81.6	84.5		564	95.6	47.6	76.9	86.3	90.1		564	95	57.1	83	89.5	91.9		564	92.4	22.8	59.6	78.1	85
	563	92.6	31	72.8	85.6	89.2		563	94	39.6	75.8	85.9	89		563	92.2	53.7	74	80.5	83.6		563	93.9	56.3	75.6	81.5	84.4		563	95.6	47.8	77	86.3	90.2		563	95	57.2	83	89.4	91.8		563	92.4	23	59.7	78.2	85
	562	92.7	31.2	72.9	85.6	89.2		562	94	39.7	75.8	85.9	88.9		562	92.2	53.8	74	80.5	83.6		562	93.9	56.2	75.4	81.3	84.2		562	95.6	48	77.1	86.4	90.2		562	94.9	57.2	82.9	89.4	91.8		562	92.4	23.1	59.8	78.2	85
	561	92.7	31.3	73	85.7	89.2		561	94	39.8	75.8	85.8	88.9		561	92.1	53.9	74	80.5	83.6		561	93.8	56.1	75.2	81.1	84.1		561	95.6	48.2	77.2	86.4	90.2		561	94.9	57.3	82.9	89.3	91.7		561	92.4	23.3	59.9	78.3	85
	560	92.7	31.5	73.1	85.7	89.2		560	94	40	75.8	85.8	88.8		560	92.1	54	74.1	80.5	83.6		560	93.7	56	75.1	80.9	83.9		560	95.6	48.5	77.3	86.4	90.2		560	94.8	57.3	82.9	89.2	91.6		560	92.3	23.5	60	78.3	85
	559	92.7	31.7	73.2	85.7	89.2		559	94	40.1	75.8	85.8	88.8		559	92	54.1	74.1	80.5	83.6		559	93.7	55.8	74.9	80.8	83.7		559	95.6	48.7	77.4	86.5	90.2		559	94.8	57.4	82.8	89.2	91.5		559	92.3	23.7	60.2	78.4	85
	558	92.8	31.9	73.2	85.7	89.2		558	94	40.3	75.9	85.8	88.8		558	91.9	54.2	74.1	80.5	83.6		558	93.6	55.7	74.7	80.6	83.5		558	95.6	48.9	77.5	86.5	90.2		558	94.7	57.5	82.8	89.1	91.5		558	92.3	23.8	60.3	78.4	85.1
	557	92.8	32.1	73.3	85.6	89.1		557	94	40.5	76	85.8	88.8		557	91.9	54.3	74.1	80.5	83.6		557	93.6	55.6	74.5	80.4	83.3		557	95.6	49.1	77.5	86.5	90.2		557	94.6	57.6	82.8	89	91.4		557	92.3	24	60.4	78.5	85.1
	556	92.8	32.3	73.3	85.6	89		556	94	40.7	76	85.9	88.8		556	91.8	54.3	74.1	80.5	83.6		556	93.6	55.5	74.4	80.2	83.1		556	95.5	49.4	77.6	86.5	90.1		556	94.6	57.6	82.7	89	91.3		556	92.3	24.2	60.6	78.5	85.1
	555	92.8	32.5	73.3	85.5	88.9		555	94	40.9	76.1	85.9	88.9		555	91.8	54.4	74.1	80.5	83.6		555	93.5	55.4	74.2	80	82.9		555	95.5	49.6	77.7	86.5	90.1		555	94.5	57.7	82.7	88.9	91.3		555	92.3	24.4	60.7	78.6	85.1
	554	92.8	32.7	73.4	85.5	88.8		554	94.1	41.1	76.3	86	88.9		554	91.7	54.5	74.1	80.5	83.5		554	93.5	55.2	74	79.8	82.8		554	95.5	49.8	77.7	86.5	90.1		554	94.5	57.8	82.7	88.9	91.2		554	92.3	24.6	60.9	78.6	85.1
	553	92.8	32.9	73.4	85.4	88.7		553	94.1	41.3	76.4	86	89		553	91.7	54.6	74.1	80.4	83.5		553	93.4	55.1	73.9	79.7	82.6		553	95.5	50	77.8	86.5	90.1		553	94.4	57.9	82.7	88.9	91.2		553	92.3	24.9	61	78.7	85.2
	552	92.8	33.1	73.4	85.3	88.6		552	94	41.5	76.5	86.1	89		552	91.6	54.7	74.1	80.4	83.4		552	93.3	55	73.7	79.5	82.4		552	95.4	50.3	77.8	86.5	90		552	94.4	58	82.7	88.8	91.1		552	92.2	25.1	61.2	78.8	85.2
	551	92.7	33.3	73.3	85.2	88.5		551	94	41.8	76.6	86.2	89.1		551	91.5	54.7	74	80.3	83.3		551	93.3	54.9	73.5	79.3	82.2		551	95.4	50.5	77.9	86.4	90		551	94.4	58.1	82.7	88.8	91.1		551	92.2	25.3	61.3	78.8	85.2
	550	92.7	33.5	73.4	85.1	88.3		550	94	42	76.7	86.2	89.1		550	91.5	54.8	74	80.2	83.2		550	93.2	54.8	73.4	79.2	82.1		550	95.4	50.8	78	86.5	89.9		550	94.4	58.3	82.7	88.8	91.1		550	92.2	25.6	61.5	78.9	85.2
	549	92.6	33.7	73.3	84.9	88.2		549	94	42.2	76.8	86.3	89.2		549	91.4	54.8	73.9	80.1	83.1		549	93.2	54.8	73.3	79	81.9		549	95.3	51	78.1	86.5	89.9		549	94.4	58.4	82.8	88.8	91.1		549	92.2	25.8	61.7	79	85.3
	548	92.5	34	73.4	84.8	88		548	93.9	42.5	76.9	86.4	89.2		548	91.4	54.9	73.8	80	83		548	93.1	54.7	73.1	78.9	81.8		548	95.3	51.3	78.2	86.5	89.9		548	94.4	58.5	82.8	88.8	91		548	92.2	26.1	61.8	79	85.3
	547	92.4	34.2	73.4	84.7	87.9		547	93.9	42.7	77	86.4	89.2		547	91.3	54.9	73.7	79.9	82.8		547	93	54.6	73	78.7	81.6		547	95.3	51.6	78.2	86.5	89.9		547	94.4	58.7	82.8	88.8	91		547	92.1	26.3	62	79.1	85.3
	546	92.3	34.5	73.4	84.7	87.8		546	93.8	42.9	77.1	86.4	89.3		546	91.2	54.9	73.6	79.7	82.7		546	92.9	54.5	72.9	78.6	81.5		546	95.2	51.9	78.3	86.5	89.9		546	94.4	58.8	82.9	88.8	91		546	92.1	26.6	62.2	79.2	85.3
	545	92.2	34.8	73.4	84.6	87.7		545	93.8	43.2	77.2	86.5	89.3		545	91.2	55	73.5	79.6	82.5		545	92.8	54.5	72.8	78.5	81.4		545	95.2	52.2	78.5	86.6	89.9		545	94.5	59	82.9	88.8	91.1		545	92.1	26.9	62.4	79.2	85.4
	544	92.1	35.1	73.5	84.6	87.6		544	93.7	43.4	77.3	86.5	89.3		544	91.1	55	73.4	79.4	82.4		544	92.7	54.4	72.8	78.4	81.3		544	95.1	52.5	78.6	86.6	89.9		544	94.5	59.1	83	88.8	91.1		544	92.1	27.1	62.5	79.3	85.4
	543	91.9	35.4	73.6	84.6	87.6		543	93.6	43.6	77.3	86.5	89.3		543	91.1	55	73.3	79.3	82.2		543	92.6	54.4	72.7	78.3	81.2		543	95.1	52.8	78.7	86.7	89.9		543	94.6	59.3	83	88.9	91.1		543	92.1	27.4	62.7	79.4	85.5
	542	91.8	35.8	73.7	84.6	87.6		542	93.5	43.9	77.4	86.5	89.2		542	91	55.1	73.3	79.2	82.1		542	92.5	54.4	72.6	78.3	81.1		542	95	53.1	78.9	86.7	89.9		542	94.6	59.5	83.1	88.9	91.1		542	92	27.8	62.9	79.5	85.5
	541	91.7	36.1	73.9	84.6	87.6		541	93.4	44	77.4	86.5	89.2		541	90.9	55.1	73.1	79	81.9		541	92.4	54.4	72.6	78.2	81		541	95	53.5	79	86.8	90		541	94.7	59.6	83.1	88.9	91.1		541	92	28	63.1	79.6	85.6
	540	91.6	36.4	74	84.7	87.7		540	93.3	44.2	77.4	86.4	89.1		540	90.8	55.1	73.1	78.9	81.8		540	92.3	54.3	72.5	78.1	81		540	95	53.8	79.2	86.9	90.1		540	94.7	59.8	83.2	88.9	91.1		540	92.1	28.2	63.3	79.7	85.6
	539	91.5	36.8	74.2	84.8	87.7		539	93.3	44.4	77.5	86.4	89.1		539	90.8	55.1	73	78.8	81.7		539	92.1	54.3	72.5	78.1	80.9		539	95	54.1	79.4	87	90.1		539	94.8	59.9	83.2	88.9	91.1		539	92.1	28.5	63.5	79.8	85.7
	538	91.5	37.2	74.5	84.9	87.8		538	93.2	44.6	77.5	86.3	89		538	90.7	55.2	72.9	78.7	81.5		538	92	54.3	72.4	78	80.8		538	95	54.4	79.5	87.1	90.2		538	94.8	60	83.2	88.9	91		538	92.1	28.8	63.7	79.9	85.7
	537	91.4	37.6	74.7	85.1	88		537	93.1	44.8	77.5	86.3	88.9		537	90.6	55.3	72.9	78.6	81.5		537	91.8	54.3	72.4	78	80.8		537	94.9	54.8	79.7	87.2	90.3		537	94.8	60.2	83.3	88.9	91		537	92.1	29.1	63.9	80	85.8
	536	91.4	38	75	85.3	88.1		536	93.1	45	77.5	86.2	88.8		536	90.5	55.3	72.9	78.5	81.4		536	91.7	54.2	72.3	77.9	80.7		536	94.9	55.1	79.9	87.3	90.3		536	94.9	60.3	83.3	88.9	91		536	92.1	29.4	64.1	80.1	85.9
	535	91.4	38.5	75.3	85.5	88.3		535	93	45.2	77.5	86.1	88.8		535	90.4	55.4	72.9	78.5	81.3		535	91.6	54.2	72.3	77.8	80.6		535	94.9	55.5	80	87.4	90.4		535	94.9	60.4	83.3	88.8	90.9		535	92.1	29.7	64.3	80.2	85.9
	534	91.4	38.9	75.6	85.7	88.5		534	93	45.5	77.5	86.1	88.7		534	90.3	55.5	72.9	78.5	81.2		534	91.4	54.2	72.2	77.8	80.6		534	94.9	55.8	80.2	87.5	90.4		534	94.9	60.5	83.3	88.8	90.8		534	92.1	30	64.5	80.3	86
	533	91.5	39.4	75.9	85.9	88.7		533	93	45.7	77.5	86	88.6		533	90.3	55.6	72.9	78.5	81.2		533	91.3	54.2	72.1	77.7	80.5		533	94.9	56.2	80.4	87.6	90.5		533	94.9	60.6	83.2	88.7	90.8		533	92.1	30.3	64.7	80.4	86.1
	532	91.6	39.9	76.2	86.2	88.9		532	92.9	45.9	77.5	86	88.5		532	90.1	55.8	72.9	78.5	81.2		532	91.2	54.1	72.1	77.6	80.4		532	94.9	56.5	80.5	87.6	90.5		532	94.9	60.7	83.2	88.6	90.7		532	92.1	30.6	64.9	80.5	86.2
	531	91.8	41	76.5	86.1	88.8		531	93	46.8	77.8	86	88.5		531	90	56.3	73	78.5	81.2		531	91	54.5	71.9	77.4	80.1		531	94.7	57.3	80.5	87.4	90.2		531	94.7	61.3	83.1	88.4	90.4		531	92.1	31.4	65.2	80.4	85.9
	530	91.8	41.4	76.7	86.3	88.9		530	92.9	47.1	77.8	86	88.5		530	89.9	56.5	73.1	78.5	81.2		530	90.9	54.4	71.9	77.3	80		530	94.7	57.6	80.6	87.5	90.3		530	94.7	61.4	83.1	88.3	90.3		530	92.1	31.6	65.4	80.5	86
	529	91.8	41.9	77	86.4	89		529	93	47.3	77.9	86	88.5		529	89.8	56.6	73.2	78.6	81.3		529	90.8	54.4	71.8	77.1	79.8		529	94.7	57.8	80.7	87.5	90.3		529	94.7	61.5	83	88.2	90.2		529	92.1	31.9	65.6	80.6	86.1
	528	91.9	42.3	77.2	86.5	89.2		528	93	47.5	77.9	86	88.5		528	89.7	56.8	73.3	78.6	81.3		528	90.7	54.3	71.6	77	79.7		528	94.7	58.1	80.8	87.5	90.3		528	94.6	61.6	83	88.1	90.1		528	92.2	32.3	65.8	80.7	86.1
	527	92	42.8	77.4	86.7	89.2		527	93	47.8	78	86	88.5		527	89.6	56.9	73.4	78.7	81.4		527	90.6	54.2	71.5	76.8	79.5		527	94.7	58.4	80.9	87.5	90.2		527	94.6	61.6	82.9	88	89.9		527	92.2	32.6	66	80.8	86.2
	526	92	43.2	77.6	86.8	89.3		526	93	48.1	78.1	86.1	88.5		526	89.5	57.1	73.5	78.8	81.4		526	90.5	54.1	71.4	76.7	79.3		526	94.7	58.6	81	87.6	90.2		526	94.6	61.7	82.8	87.9	89.8		526	92.2	32.8	66.2	80.9	86.3
	525	92.1	43.7	77.8	86.9	89.4		525	93	48.3	78.2	86.1	88.5		525	89.4	57.2	73.6	78.9	81.5		525	90.4	54	71.2	76.5	79.2		525	94.7	58.9	81.1	87.5	90.2		525	94.5	61.7	82.8	87.8	89.7		525	92.2	33.1	66.3	81	86.3
	524	92.2	44.2	78	86.9	89.4		524	93	48.6	78.3	86.1	88.6		524	89.3	57.4	73.7	78.9	81.5		524	90.3	53.9	71	76.3	79		524	94.7	59.1	81.1	87.5	90.1		524	94.5	61.8	82.7	87.7	89.6		524	92.3	33.4	66.5	81.2	86.4
	523	92.2	44.6	78.2	87	89.4		523	93	48.9	78.4	86.2	88.6		523	89.3	57.5	73.8	79	81.6		523	90.3	53.7	70.9	76.1	78.8		523	94.7	59.3	81.1	87.5	90.1		523	94.5	61.8	82.7	87.6	89.5		523	92.3	33.7	66.7	81.2	86.5
	522	92.2	45.1	78.4	87	89.5		522	93	49.2	78.5	86.3	88.6		522	89.2	57.7	73.9	79.1	81.6		522	90.2	53.6	70.7	76	78.6		522	94.7	59.5	81.2	87.5	90		522	94.5	61.9	82.6	87.5	89.3		522	92.3	34	66.9	81.3	86.5
	521	92.3	45.5	78.5	87.1	89.5		521	93	49.5	78.7	86.3	88.7		521	89.1	57.8	73.9	79.1	81.7		521	90.1	53.5	70.6	75.8	78.4		521	94.6	59.7	81.2	87.4	90		521	94.5	61.9	82.6	87.4	89.2		521	92.3	34.3	67.1	81.4	86.6
	520	92.3	46	78.6	87.1	89.4		520	93	49.8	78.8	86.4	88.7		520	89	57.9	73.9	79.1	81.7		520	90	53.3	70.4	75.6	78.2		520	94.6	59.9	81.2	87.4	89.9		520	94.5	62	82.5	87.3	89.1		520	92.3	34.6	67.2	81.5	86.6
	519	92.3	46.4	78.7	87.1	89.4		519	93	50.1	78.9	86.5	88.8		519	89	58	74	79.1	81.7		519	90	53.2	70.2	75.4	77.9		519	94.5	60.1	81.3	87.3	89.8		519	94.5	62	82.5	87.2	89		519	92.3	34.8	67.4	81.6	86.7
	518	92.3	46.9	78.8	87	89.3		518	93	50.3	79	86.5	88.8		518	88.9	58	74	79.1	81.6		518	89.9	53.1	70	75.2	77.7		518	94.5	60.3	81.3	87.3	89.7		518	94.6	62	82.4	87.1	88.9		518	92.3	35.1	67.5	81.7	86.7
	517	92.2	47.3	79	87.1	89.3		517	93	50.6	79.1	86.6	88.9		517	88.8	58.1	74	79.1	81.6		517	89.8	53	69.9	75	77.6		517	94.4	60.4	81.3	87.3	89.7		517	94.6	62.1	82.4	87.1	88.9		517	92.4	35.3	67.7	81.7	86.8
	516	92.2	47.7	79.1	87	89.3		516	92.9	50.9	79.2	86.7	88.9		516	88.8	58.1	73.9	79	81.5		516	89.8	52.8	69.8	74.9	77.4		516	94.4	60.6	81.3	87.2	89.6		516	94.7	62.1	82.4	87	88.8		516	92.3	35.6	67.8	81.8	86.8
	515	92.2	48.2	79.2	87	89.2		515	92.9	51.2	79.3	86.7	89		515	88.7	58.1	73.9	78.9	81.4		515	89.7	52.7	69.6	74.7	77.2		515	94.3	60.7	81.4	87.2	89.6		515	94.8	62.2	82.3	87	88.7		515	92.4	35.8	68	81.9	86.9
	514	92.1	48.6	79.3	87	89.2		514	92.8	51.4	79.4	86.7	89		514	88.6	58.1	73.8	78.8	81.3		514	89.6	52.6	69.5	74.5	77.1		514	94.3	60.9	81.4	87.2	89.5		514	94.8	62.2	82.3	86.9	88.6		514	92.3	36	68.1	82	86.9
	513	92	49.1	79.4	87	89.2		513	92.8	51.7	79.5	86.8	89		513	88.5	58.1	73.7	78.7	81.2		513	89.4	52.5	69.4	74.4	76.9		513	94.2	61	81.4	87.2	89.5		513	94.9	62.2	82.3	86.8	88.5		513	92.4	36.2	68.2	82	87
	512	92	49.5	79.5	87.1	89.2		512	92.7	51.9	79.6	86.8	89		512	88.4	58	73.6	78.6	81		512	89.3	52.4	69.3	74.3	76.8		512	94.2	61.1	81.4	87.1	89.5		512	95	62.2	82.2	86.7	88.4		512	92.3	36.4	68.3	82.1	87
	511	91.9	50	79.7	87.1	89.2		511	92.7	52.1	79.6	86.8	89		511	88.4	57.9	73.5	78.4	80.9		511	89.2	52.3	69.2	74.2	76.7		511	94.1	61.2	81.5	87.1	89.4		511	95	62.2	82.2	86.7	88.4		511	92.3	36.6	68.5	82.2	87
	510	91.9	50.4	79.8	87.2	89.2		510	92.7	52.3	79.6	86.8	89		510	88.3	57.8	73.4	78.3	80.7		510	89.1	52.2	69.1	74.1	76.5		510	94.1	61.3	81.5	87.1	89.4		510	95.1	62.2	82.1	86.6	88.3		510	92.4	36.8	68.5	82.2	87.1
	509	91.8	50.9	80	87.3	89.3		509	92.6	52.5	79.7	86.8	89		509	88.2	57.8	73.2	78.1	80.5		509	88.9	52.2	69	74	76.4		509	94.1	61.4	81.5	87.1	89.4		509	95.2	62.2	82.1	86.5	88.2		509	92.4	37	68.7	82.3	87.1
	508	91.8	51.4	80.2	87.4	89.3		508	92.6	52.6	79.7	86.8	89		508	88.1	57.6	73.1	78	80.3		508	88.7	52.1	68.9	73.9	76.3		508	94	61.5	81.5	87.1	89.3		508	95.2	62.2	82	86.4	88.1		508	92.4	37.1	68.7	82.3	87.2
	507	91.8	51.8	80.4	87.5	89.4		507	92.6	52.8	79.7	86.8	88.9		507	88	57.5	73	77.8	80.2		507	88.6	52	68.8	73.8	76.2		507	94	61.5	81.5	87.1	89.3		507	95.3	62.1	81.9	86.3	87.9		507	92.4	37.3	68.8	82.4	87.2
	506	91.8	52.3	80.6	87.6	89.5		506	92.6	52.9	79.7	86.7	88.9		506	87.8	57.4	72.8	77.6	80		506	88.4	51.9	68.7	73.7	76.1		506	94	61.6	81.5	87	89.3		506	95.3	62	81.8	86.1	87.8		506	92.4	37.4	68.9	82.4	87.3
	505	91.8	52.8	80.9	87.8	89.7		505	92.6	53.1	79.7	86.7	88.9		505	87.7	57.3	72.7	77.5	79.8		505	88.2	51.8	68.7	73.6	76.1		505	94	61.6	81.5	87	89.2		505	95.3	61.9	81.7	86	87.6		505	92.4	37.5	69	82.5	87.3
	504	91.9	53.2	81.1	87.9	89.8		504	92.6	53.2	79.7	86.7	88.8		504	87.6	57.3	72.6	77.4	79.7		504	88	51.8	68.6	73.6	76		504	94	61.6	81.5	87	89.2		504	95.4	61.8	81.6	85.9	87.5		504	92.4	37.6	69.1	82.5	87.4
	503	92	53.6	81.4	88.1	90		503	92.6	53.3	79.7	86.7	88.8		503	87.4	57.2	72.5	77.3	79.6		503	87.8	51.7	68.5	73.5	75.9		503	94	61.6	81.5	86.9	89.2		503	95.4	61.7	81.4	85.7	87.3		503	92.5	37.7	69.1	82.6	87.4
	502	92.1	54.1	81.6	88.3	90.1		502	92.7	53.4	79.7	86.7	88.8		502	87.3	57.1	72.4	77.2	79.5		502	87.7	51.6	68.5	73.4	75.8		502	94	61.6	81.4	86.9	89.1		502	95.4	61.6	81.3	85.5	87.1		502	92.5	37.7	69.1	82.6	87.4
	501	92.1	54.5	81.8	88.5	90.3		501	92.7	53.4	79.7	86.6	88.8		501	87.2	57	72.4	77.1	79.4		501	87.5	51.5	68.4	73.3	75.7		501	94	61.6	81.4	86.8	89		501	95.4	61.4	81.1	85.4	87		501	92.5	37.8	69.2	82.7	87.5
	500	92.2	54.8	82.1	88.6	90.5		500	92.7	53.5	79.7	86.6	88.8		500	87	57	72.3	77.1	79.4		500	87.4	51.4	68.3	73.2	75.6		500	94	61.5	81.3	86.8	88.9		500	95.4	61.3	80.9	85.2	86.8		500	92.5	37.8	69.2	82.7	87.5
	499	92.3	55.1	82.3	88.8	90.6		499	92.8	53.5	79.7	86.6	88.8		499	86.9	56.9	72.3	77	79.3		499	87.2	51.3	68.2	73.1	75.4		499	94	61.5	81.3	86.7	88.9		499	95.3	61.1	80.8	85	86.6		499	92.6	37.8	69.2	82.7	87.5
	498	92.4	55.4	82.4	89	90.8		498	92.8	53.5	79.8	86.7	88.8		498	86.7	56.9	72.3	77	79.3		498	87.1	51.2	68.1	73	75.3		498	94	61.4	81.2	86.6	88.8		498	95.3	60.9	80.6	84.8	86.4		498	92.6	37.8	69.2	82.7	87.6
	497	92.5	55.7	82.6	89.1	90.9		497	92.9	53.5	79.8	86.7	88.8		497	86.6	56.9	72.3	77.1	79.3		497	86.9	51.1	67.9	72.8	75.2		497	94	61.3	81.1	86.5	88.7		497	95.3	60.7	80.4	84.6	86.2		497	92.6	37.8	69.2	82.8	87.6
	496	92.6	55.9	82.7	89.2	91		496	92.9	53.5	79.8	86.7	88.8		496	86.5	56.9	72.3	77.1	79.3		496	86.8	50.9	67.8	72.7	75		496	94	61.2	81	86.4	88.6		496	95.3	60.6	80.3	84.4	86		496	92.6	37.7	69.2	82.8	87.6
	495	92.7	56	82.8	89.2	91		495	92.9	53.5	79.7	86.7	88.9		495	86.4	56.9	72.4	77.1	79.4		495	86.7	50.8	67.7	72.5	74.9		495	94	61.1	80.9	86.3	88.4		495	95.4	60.4	80.1	84.2	85.8		495	92.7	37.7	69.2	82.8	87.6
	494	92.8	56.1	82.8	89.3	91.1		494	92.9	53.4	79.7	86.7	88.9		494	86.2	56.9	72.4	77.2	79.4		494	86.6	50.7	67.5	72.4	74.7		494	94	61	80.8	86.2	88.4		494	95.4	60.2	79.9	84.1	85.6		494	92.7	37.6	69.1	82.8	87.6
	493	92.8	56.1	82.8	89.3	91		493	92.9	53.3	79.7	86.7	88.9		493	86.1	56.9	72.5	77.2	79.5		493	86.6	50.6	67.4	72.2	74.5		493	94	60.9	80.7	86.1	88.2		493	95.4	60	79.7	83.9	85.5		493	92.7	37.5	69.1	82.7	87.6
	492	92.8	56.1	82.8	89.2	91		492	93	53.2	79.7	86.7	88.9		492	86	56.9	72.5	77.2	79.5		492	86.5	50.4	67.2	72	74.3		492	93.9	60.8	80.6	86	88.1		492	95.4	59.8	79.6	83.7	85.3		492	92.7	37.4	69	82.7	87.6
	491	92.8	56	82.7	89.1	91		491	92.9	53	79.6	86.7	88.9		491	85.9	57	72.5	77.3	79.5		491	86.5	50.3	67	71.9	74.1		491	93.9	60.6	80.5	85.9	88		491	95.5	59.6	79.4	83.6	85.1		491	92.8	37.2	68.9	82.7	87.6
	490	92.8	55.9	82.6	89.1	90.9		490	92.9	52.8	79.5	86.7	88.9		490	85.9	57	72.6	77.3	79.5		490	86.4	50.2	66.9	71.7	74		490	93.8	60.5	80.4	85.7	87.9		490	95.5	59.4	79.3	83.4	84.9		490	92.8	37.1	68.8	82.6	87.6
	489	92.8	55.7	82.5	89	90.8		489	92.9	52.6	79.4	86.7	88.9		489	85.8	57	72.6	77.3	79.5		489	86.4	50.1	66.8	71.5	73.8		489	93.8	60.4	80.3	85.7	87.8		489	95.6	59.2	79.1	83.2	84.8		489	92.8	36.9	68.7	82.6	87.6
	488	92.7	55.5	82.3	88.8	90.7		488	92.9	52.3	79.3	86.6	88.9		488	85.7	56.9	72.6	77.3	79.5		488	86.3	50	66.6	71.4	73.6		488	93.7	60.3	80.3	85.6	87.7		488	95.7	59	78.9	83.1	84.6		488	92.8	36.7	68.5	82.5	87.5
	487	92.7	55.2	82.1	88.7	90.5		487	92.8	52	79.1	86.5	88.8		487	85.6	56.9	72.5	77.3	79.5		487	86.3	49.9	66.5	71.2	73.5		487	93.7	60.2	80.2	85.5	87.6		487	95.7	58.8	78.8	82.9	84.5		487	92.8	36.5	68.4	82.5	87.5
	486	92.6	55	81.9	88.6	90.4		486	92.8	51.6	79	86.4	88.8		486	85.6	56.9	72.5	77.2	79.4		486	86.3	49.8	66.4	71.1	73.3		486	93.6	60.1	80.1	85.4	87.5		486	95.8	58.5	78.6	82.8	84.3		486	92.8	36.3	68.2	82.4	87.5
	485	92.5	54.6	81.7	88.4	90.3		485	92.8	51.3	78.8	86.3	88.7		485	85.5	56.8	72.4	77.1	79.3		485	86.2	49.7	66.3	71	73.2		485	93.6	60	80	85.3	87.4		485	95.9	58.3	78.4	82.6	84.2		485	92.8	36	68.1	82.3	87.4
	484	92.5	54.3	81.6	88.3	90.2		484	92.7	50.9	78.6	86.2	88.6		484	85.4	56.8	72.4	77.1	79.2		484	86.2	49.7	66.2	70.9	73.1		484	93.5	59.9	80	85.2	87.3		484	95.9	58.1	78.3	82.4	84		484	92.8	35.8	67.9	82.2	87.4
	483	92.4	53.9	81.4	88.2	90.1		483	92.7	50.4	78.3	86.1	88.5		483	85.3	56.7	72.3	76.9	79.1		483	86.1	49.7	66.1	70.8	73		483	93.5	59.8	79.9	85.1	87.3		483	96	57.9	78.1	82.3	83.8		483	92.9	35.5	67.8	82.2	87.4
	482	92.4	53.5	81.2	88.1	90		482	92.7	50	78.1	85.9	88.4		482	85.3	56.7	72.2	76.8	79		482	86	49.7	66.1	70.8	72.9		482	93.4	59.7	79.8	85.1	87.2		482	96.1	57.7	77.9	82.1	83.7		482	92.9	35.3	67.6	82.1	87.3
	481	92.3	53	81	88	90		481	92.7	49.5	77.9	85.8	88.3		481	85.2	56.6	72.1	76.7	78.8		481	85.9	49.7	66.1	70.7	72.9		481	93.4	59.6	79.7	85	87.1		481	96.1	57.4	77.8	81.9	83.5		481	92.9	35	67.4	82	87.3
	480	92.3	52.6	80.8	87.9	90		480	92.7	49	77.6	85.6	88.2		480	85.1	56.6	71.9	76.5	78.7		480	85.8	49.8	66.1	70.7	72.8		480	93.4	59.6	79.7	84.9	87		480	96.2	57.2	77.6	81.7	83.3		480	92.9	34.7	67.2	81.9	87.3
	479	92.3	52.2	80.7	87.9	89.9		479	92.7	48.5	77.3	85.5	88		479	85	56.5	71.8	76.4	78.5		479	85.7	49.8	66.1	70.7	72.8		479	93.4	59.5	79.6	84.8	87		479	96.2	57	77.4	81.5	83.1		479	93	34.5	67	81.8	87.2
	478	92.3	51.8	80.5	87.8	89.9		478	92.7	48.1	77.1	85.3	87.9		478	84.9	56.5	71.7	76.3	78.4		478	85.6	49.9	66.1	70.7	72.8		478	93.4	59.4	79.5	84.8	86.9		478	96.2	56.7	77.1	81.3	82.9		478	93	34.2	66.9	81.8	87.2
	477	92.4	51.4	80.4	87.8	89.9		477	92.8	47.6	76.8	85.2	87.8		477	84.8	56.5	71.6	76.2	78.2		477	85.4	50	66.2	70.7	72.8		477	93.4	59.3	79.5	84.7	86.8		477	96.2	56.5	76.9	81.1	82.7		477	93	33.9	66.7	81.7	87.2
	476	92.4	50.9	80.2	87.8	89.9		476	92.8	47.1	76.6	85	87.7		476	84.7	56.5	71.6	76	78.1		476	85.3	50.1	66.2	70.7	72.8		476	93.4	59.3	79.4	84.6	86.7		476	96.3	56.3	76.7	80.9	82.5		476	93	33.7	66.5	81.6	87.1
	475	92.5	50.5	80.1	87.8	90		475	92.8	46.7	76.3	84.9	87.6		475	84.6	56.5	71.5	76	78		475	85.2	50.2	66.3	70.8	72.8		475	93.5	59.2	79.3	84.5	86.6		475	96.3	56	76.5	80.7	82.3		475	93.1	33.4	66.4	81.6	87.1
	474	92.6	50.1	79.9	87.7	90		474	92.9	46.2	76.1	84.7	87.5		474	84.4	56.6	71.5	75.9	78		474	85.1	50.3	66.3	70.8	72.9		474	93.5	59.2	79.3	84.5	86.5		474	96.3	55.8	76.3	80.5	82		474	93.1	33.2	66.2	81.5	87.1
	473	92.6	49.7	79.8	87.7	90		473	92.9	45.8	75.9	84.6	87.5		473	84.3	56.6	71.5	75.9	77.9		473	85	50.4	66.4	70.8	72.9		473	93.5	59.1	79.2	84.4	86.5		473	96.3	55.6	76.1	80.3	81.8		473	93.2	33	66	81.4	87.1
	472	92.7	49.4	79.7	87.7	90		472	92.9	45.5	75.7	84.5	87.4		472	84.2	56.7	71.5	75.9	77.9		472	84.9	50.5	66.4	70.9	72.9		472	93.5	59.1	79.1	84.3	86.4		472	96.3	55.4	75.9	80	81.6		472	93.2	32.7	65.9	81.4	87
	471	92.7	49	79.5	87.6	90		471	92.9	45.1	75.5	84.4	87.3		471	84.1	56.9	71.6	75.9	77.9		471	84.8	50.7	66.5	70.9	72.9		471	93.5	59	79	84.2	86.3		471	96.3	55.2	75.7	79.8	81.4		471	93.2	32.5	65.7	81.3	87
	470	92.7	48.7	79.3	87.5	89.9		470	93	44.8	75.4	84.4	87.3		470	84	57	71.6	76	78		470	84.7	50.8	66.5	70.9	72.9		470	93.4	59	79	84.1	86.2		470	96.3	55	75.4	79.6	81.2		470	93.2	32.4	65.6	81.2	87
	469	92.8	48.3	79.2	87.4	89.9		469	93	44.6	75.2	84.3	87.3		469	83.9	57.2	71.8	76	78		469	84.7	50.9	66.6	70.9	72.9		469	93.4	58.9	78.9	84	86.1		469	96.3	54.8	75.2	79.4	81		469	93.3	32.2	65.5	81.2	86.9
	468	92.8	48	79	87.3	89.8		468	93	44.4	75.1	84.2	87.2		468	83.8	57.3	71.9	76.1	78.1		468	84.6	51	66.6	70.9	72.9		468	93.4	58.9	78.8	83.9	86		468	96.3	54.6	75	79.2	80.8		468	93.3	32	65.4	81.1	86.9
	467	92.7	47.8	78.8	87.2	89.7		467	93	44.2	75	84.2	87.2		467	83.7	57.5	72	76.2	78.2		467	84.6	51.1	66.6	70.9	72.9		467	93.3	58.9	78.7	83.8	85.9		467	96.3	54.5	74.8	79	80.6		467	93.3	31.9	65.2	81	86.9
	466	92.7	47.5	78.6	87.1	89.6		466	93	44	74.9	84.2	87.2		466	83.7	57.7	72.1	76.4	78.3		466	84.6	51.2	66.6	70.9	72.8		466	93.3	58.9	78.7	83.7	85.8		466	96.3	54.3	74.7	78.8	80.4		466	93.4	31.7	65.1	81	86.8
	465	92.7	47.3	78.4	86.9	89.5		465	93	43.9	74.8	84.1	87.1		465	83.6	57.9	72.3	76.5	78.4		465	84.7	51.3	66.6	70.9	72.8		465	93.2	58.9	78.6	83.6	85.7		465	96.3	54.2	74.5	78.6	80.2		465	93.4	31.6	65.1	80.9	86.8
	464	92.6	47.1	78.3	86.8	89.4		464	93	43.9	74.8	84.1	87.1		464	83.6	58.1	72.4	76.6	78.5		464	84.7	51.4	66.6	70.8	72.7		464	93.1	58.8	78.5	83.6	85.6		464	96.3	54.1	74.3	78.4	80		464	93.4	31.5	65	80.9	86.8
	463	92.6	47	78.1	86.7	89.3		463	93	43.8	74.7	84	87.1		463	83.6	58.3	72.5	76.7	78.6		463	84.7	51.5	66.6	70.8	72.7		463	93.1	58.9	78.5	83.5	85.5		463	96.4	53.9	74.1	78.3	79.8		463	93.4	31.4	64.9	80.8	86.7
	462	92.5	46.9	78	86.6	89.2		462	93	43.8	74.7	84	87.1		462	83.5	58.5	72.6	76.8	78.7		462	84.8	51.6	66.6	70.8	72.7		462	93	58.9	78.4	83.4	85.4		462	96.4	53.8	74	78.1	79.6		462	93.4	31.3	64.8	80.8	86.7
	461	92.4	46.8	77.9	86.5	89.1		461	92.9	43.9	74.7	84	87.1		461	83.5	58.6	72.7	76.8	78.7		461	84.9	51.7	66.6	70.8	72.7		461	93	58.9	78.4	83.3	85.3		461	96.4	53.7	73.8	77.9	79.4		461	93.4	31.3	64.8	80.8	86.7
	460	92.4	46.8	77.8	86.4	89		460	93	43.9	74.7	84	87.1		460	83.5	58.8	72.8	76.9	78.7		460	84.9	51.8	66.7	70.8	72.6		460	92.9	58.9	78.3	83.2	85.2		460	96.4	53.7	73.7	77.7	79.3		460	93.4	31.2	64.7	80.7	86.7
	459	92.4	46.8	77.8	86.3	88.9		459	93	44	74.7	84	87		459	83.5	58.9	72.8	76.8	78.7		459	85	52	66.7	70.8	72.6		459	92.9	58.9	78.2	83.1	85.1		459	96.4	53.6	73.5	77.5	79.1		459	93.4	31.2	64.7	80.7	86.7
	458	92.4	46.8	77.7	86.3	88.9		458	93	44.2	74.8	84	87		458	83.5	59	72.8	76.8	78.7		458	85	52.1	66.8	70.8	72.7		458	92.8	59	78.2	83.1	85		458	96.4	53.5	73.3	77.4	78.9		458	93.4	31.1	64.7	80.7	86.6
	457	92.4	46.9	77.7	86.3	88.9		457	93	44.3	74.8	84	87.1		457	83.5	59	72.8	76.8	78.6		457	85.1	52.3	66.8	70.9	72.7		457	92.8	59	78.1	83	84.9		457	96.5	53.5	73.2	77.2	78.7		457	93.4	31.1	64.6	80.7	86.6
	456	92.4	46.9	77.8	86.3	88.9		456	93	44.5	74.9	84	87		456	83.5	59.1	72.7	76.7	78.5		456	85.1	52.4	66.9	70.9	72.7		456	92.7	59.1	78.1	82.9	84.8		456	96.5	53.4	73.1	77.1	78.6		456	93.4	31.1	64.6	80.7	86.6
	455	92.4	47	77.8	86.3	88.9		455	93	44.7	75	84.1	87.1		455	83.4	59.1	72.6	76.6	78.4		455	85.1	52.6	67	71	72.8		455	92.7	59.2	78.1	82.8	84.8		455	96.4	53.4	73	76.9	78.4		455	93.4	31.1	64.6	80.7	86.6
	454	92.4	47.2	77.9	86.4	89		454	93	44.9	75.1	84.1	87.1		454	83.4	59.2	72.6	76.5	78.3		454	85	52.8	67.1	71.1	72.9		454	92.7	59.2	78	82.8	84.7		454	96.4	53.4	72.8	76.8	78.3		454	93.4	31.1	64.7	80.7	86.6
	453	92.4	47.3	78	86.5	89		453	93	45.1	75.1	84.1	87.1		453	83.3	59.2	72.5	76.4	78.2		453	85	53	67.2	71.2	73		453	92.6	59.3	78	82.7	84.6		453	96.4	53.4	72.7	76.6	78.1		453	93.4	31.1	64.7	80.7	86.6
	452	92.4	47.4	78.1	86.5	89.1		452	93	45.4	75.3	84.2	87.1		452	83.3	59.2	72.4	76.3	78.1		452	85	53.2	67.4	71.3	73.1		452	92.6	59.4	78	82.6	84.5		452	96.4	53.5	72.6	76.5	78		452	93.4	31.2	64.7	80.7	86.6
	451	92.4	47.5	78.1	86.6	89.1		451	93	45.6	75.4	84.3	87.2		451	83.2	59.3	72.4	76.2	78		451	84.9	53.5	67.5	71.4	73.2		451	92.6	59.5	77.9	82.6	84.4		451	96.4	53.5	72.5	76.4	77.9		451	93.4	31.2	64.8	80.7	86.7
	450	92.4	47.6	78.2	86.6	89.1		450	93	45.9	75.5	84.3	87.2		450	83.1	59.4	72.3	76.2	77.9		450	84.9	53.7	67.6	71.5	73.3		450	92.6	59.6	77.9	82.5	84.4		450	96.4	53.6	72.4	76.3	77.7		450	93.4	31.4	64.8	80.8	86.7
	449	92.4	47.7	78.2	86.6	89.1		449	93	46.1	75.6	84.4	87.2		449	83.1	59.5	72.3	76.1	77.9		449	84.8	53.9	67.8	71.7	73.4		449	92.5	59.8	77.9	82.5	84.3		449	96.3	53.7	72.4	76.2	77.6		449	93.4	31.5	64.9	80.8	86.7
	448	92.3	47.7	78.2	86.6	89.1		448	93	46.3	75.7	84.4	87.2		448	83	59.6	72.3	76.1	77.9		448	84.8	54.1	67.9	71.8	73.5		448	92.5	59.9	77.9	82.4	84.3		448	96.2	53.7	72.3	76.1	77.5		448	93.3	31.6	65	80.9	86.7
	447	92.2	47.7	78.2	86.5	89.1		447	92.9	46.6	75.9	84.4	87.3		447	82.9	59.7	72.4	76.1	77.9		447	84.8	54.4	68.1	71.9	73.6		447	92.5	60.1	77.9	82.4	84.2		447	96.2	53.8	72.2	76	77.4		447	93.3	31.8	65.2	80.9	86.8
	446	92.2	47.7	78.1	86.5	89		446	92.9	46.8	75.9	84.5	87.3		446	82.8	59.9	72.4	76.2	77.9		446	84.8	54.6	68.2	72	73.7		446	92.4	60.3	78	82.4	84.2		446	96.1	53.9	72.1	75.9	77.3		446	93.3	32	65.3	81	86.8
	445	92	47.7	78.1	86.4	88.9		445	92.8	47	76	84.5	87.3		445	82.8	60.1	72.5	76.2	78		445	84.8	54.8	68.3	72.1	73.8		445	92.4	60.5	78	82.4	84.1		445	96	54	72.1	75.8	77.2		445	93.3	32.2	65.5	81.1	86.8
	444	91.9	47.7	78	86.3	88.8		444	92.7	47.3	76.1	84.5	87.2		444	82.7	60.3	72.7	76.3	78.1		444	84.8	55	68.4	72.1	73.9		444	92.3	60.6	78	82.3	84.1		444	95.9	54.1	72	75.7	77		444	93.3	32.5	65.6	81.1	86.8
	443	91.8	47.7	77.9	86.2	88.6		443	92.7	47.5	76.2	84.5	87.2		443	82.7	60.5	72.8	76.4	78.2		443	84.9	55.2	68.4	72.2	73.9		443	92.3	60.8	78	82.3	84.1		443	95.8	54.2	72	75.6	76.9		443	93.3	32.8	65.8	81.2	86.9
	442	91.7	47.6	77.8	86	88.5		442	92.6	47.7	76.2	84.5	87.2		442	82.7	60.7	72.9	76.6	78.3		442	85	55.4	68.5	72.2	74		442	92.2	61	78	82.3	84		442	95.7	54.3	71.9	75.5	76.8		442	93.3	33.1	66	81.3	86.9
	441	91.6	47.7	77.8	85.9	88.4		441	92.5	48	76.3	84.5	87.1		441	82.7	60.9	73	76.7	78.4		441	85	55.6	68.6	72.3	74		441	92.2	61.2	78.1	82.3	84		441	95.6	54.4	71.8	75.4	76.7		441	93.2	33.5	66.3	81.4	87
	440	91.4	47.7	77.7	85.8	88.3		440	92.4	48.2	76.4	84.4	87.1		440	82.7	61.1	73.1	76.8	78.5		440	85.1	55.7	68.7	72.3	74		440	92.1	61.4	78.1	82.2	83.9		440	95.4	54.6	71.8	75.3	76.6		440	93.2	33.9	66.5	81.5	87
	439	91.3	47.8	77.7	85.7	88.2		439	92.3	48.5	76.4	84.4	87		439	82.6	61.3	73.2	76.8	78.5		439	85.2	55.9	68.7	72.3	74.1		439	91.9	61.6	78	82.1	83.8		439	95.2	54.7	71.7	75.2	76.5		439	93.2	34.3	66.7	81.6	87
	438	91.2	47.9	77.6	85.7	88.1		438	92.2	48.8	76.5	84.4	87		438	82.6	61.4	73.3	76.8	78.6		438	85.3	56.1	68.7	72.4	74.1		438	91.8	61.7	78	82.1	83.7		438	95.1	54.8	71.6	75.1	76.4		438	93.1	34.7	67	81.7	87.1
	437	91.1	48.1	77.6	85.6	88		437	92	49.1	76.6	84.4	86.9		437	82.6	61.6	73.3	76.8	78.5		437	85.3	56.3	68.8	72.4	74.1		437	91.6	61.9	77.9	81.9	83.6		437	94.9	55	71.6	74.9	76.2		437	93	35.2	67.3	81.8	87.1
	436	91	48.3	77.7	85.6	88		436	91.9	49.5	76.6	84.3	86.8		436	82.6	61.7	73.2	76.8	78.5		436	85.4	56.4	68.8	72.4	74.1		436	91.4	62	77.9	81.8	83.4		436	94.7	55.1	71.5	74.8	76.1		436	93	35.6	67.5	81.9	87.1
	435	90.8	48.5	77.7	85.5	87.9		435	91.8	49.8	76.7	84.3	86.7		435	82.5	61.7	73.1	76.6	78.3		435	85.4	56.6	68.9	72.4	74.1		435	91.1	62.1	77.7	81.6	83.2		435	94.5	55.3	71.4	74.7	75.9		435	92.8	36.1	67.8	81.9	87.1
	434	90.7	48.8	77.7	85.4	87.8		434	91.6	50.2	76.8	84.2	86.6		434	82.4	61.7	73	76.4	78.1		434	85.3	56.7	68.9	72.4	74.1		434	90.8	62.2	77.6	81.4	82.9		434	94.2	55.4	71.3	74.5	75.8		434	92.7	36.6	68	82	87
	433	90.5	49.1	77.7	85.3	87.6		433	91.4	50.6	76.8	84.1	86.5		433	82.2	61.6	72.7	76.2	77.8		433	85.2	56.9	68.9	72.4	74		433	90.4	62.2	77.3	81.1	82.6		433	93.9	55.5	71.2	74.4	75.6		433	92.5	37.1	68.2	82	87
	432	90.2	49.4	77.7	85.2	87.4		432	91.2	51.1	76.9	84.1	86.4		432	82	61.4	72.4	75.8	77.5		432	85	57	68.8	72.3	74		432	90	62.2	77.1	80.7	82.3		432	93.5	55.6	71	74.1	75.3		432	92.3	37.6	68.4	81.9	86.8
	431	89.8	49.8	77.6	85	87.2		431	90.9	51.5	76.9	84	86.3		431	81.7	61.3	72.1	75.5	77.1		431	84.7	57	68.8	72.2	73.9		431	89.5	62.1	76.7	80.4	81.9		431	93	55.6	70.8	73.9	75		431	92.1	38	68.6	81.9	86.7
	430	89.4	50.1	77.5	84.7	86.9		430	90.6	52	77	83.8	86.1		430	81.2	61	71.7	75	76.7		430	84.3	57.1	68.6	72	73.7		430	88.9	62	76.3	79.9	81.3		430	92.4	55.6	70.5	73.5	74.7		430	91.8	38.5	68.7	81.8	86.5
	429	89	50.4	77.3	84.4	86.5		429	90.3	52.4	76.9	83.7	85.9		429	80.7	60.7	71.2	74.5	76.1		429	83.8	57	68.4	71.8	73.4		429	88.1	61.8	75.8	79.3	80.7		429	91.7	55.5	70.1	73	74.2		429	91.4	38.9	68.8	81.6	86.2
	428	88.4	50.7	77	83.9	86		428	90	52.9	76.9	83.5	85.6		428	80.1	60.4	70.6	73.9	75.5		428	83.3	56.9	68.1	71.4	73		428	87.3	61.5	75.2	78.5	79.9		428	90.8	55.3	69.6	72.5	73.5		428	90.9	39.3	68.8	81.3	85.9
	427	87.7	50.9	76.7	83.4	85.4		427	89.6	53.3	76.8	83.2	85.3		427	79.3	59.9	69.9	73.1	74.7		427	82.5	56.6	67.7	70.9	72.5		427	86.2	61.1	74.3	77.6	79		427	89.7	55	68.9	71.7	72.7		427	90.3	39.6	68.6	80.9	85.4
	426	87	51.1	76.3	82.8	84.7		426	89.2	53.7	76.7	82.9	85		426	78.3	59.3	69.2	72.3	73.8		426	81.6	56.3	67.1	70.3	71.9		426	84.9	60.5	73.4	76.5	77.9		426	88.3	54.6	68	70.8	71.8		426	89.6	39.9	68.4	80.5	84.8
	425	86.2	51.3	75.7	82	84		425	88.7	54.1	76.5	82.6	84.5		425	77.2	58.6	68.2	71.3	72.8		425	80.6	55.8	66.4	69.5	71.1		425	83.4	59.7	72.2	75.2	76.5		425	86.7	53.9	67	69.6	70.6		425	88.7	40.1	68.1	79.8	84
	424	85.3	51.3	75.1	81.2	83		424	88.2	54.4	76.3	82.2	84.1		424	75.7	57.8	67.1	70	71.5		424	79.3	55.1	65.4	68.5	70		424	81.6	58.7	70.7	73.6	74.9		424	84.8	53.1	65.7	68.2	69.2		424	87.6	40.1	67.6	79	83
	423	84.2	51.3	74.4	80.2	82		423	87.6	54.7	76	81.7	83.6		423	74.1	56.7	65.7	68.6	70		423	77.7	54.3	64.2	67.2	68.7		423	79.4	57.5	68.9	71.8	73		423	82.5	52.1	64.1	66.6	67.5		423	86.2	40.1	66.8	77.8	81.8
	422	83.1	51.2	73.5	79.2	80.9		422	86.9	54.9	75.7	81.2	83		422	72.1	55.4	64.1	66.9	68.3		422	75.9	53.2	62.8	65.7	67.2		422	76.9	56	66.9	69.6	70.7		422	79.9	50.9	62.3	64.6	65.5		422	84.5	39.9	65.9	76.5	80.2
	421	81.8	50.9	72.5	78	79.6		421	86.2	55	75.3	80.6	82.3		421	69.8	53.9	62.3	64.9	66.2		421	73.8	51.9	61.2	64	65.3		421	73.9	54.2	64.5	67.1	68.1		421	77	49.4	60.2	62.4	63.2		421	82.5	39.6	64.6	74.8	78.4
	420	80.3	50.5	71.3	76.6	78.1		420	85.3	55.1	74.7	79.8	81.5		420	67.2	52.1	60	62.6	63.8		420	71.4	50.4	59.2	61.9	63.2		420	70.7	52.1	61.8	64.2	65.2		420	73.7	47.7	57.9	59.9	60.7		420	80	39	63	72.7	76.1
	419	78.6	50	70	75	76.5		419	84.2	55	74	79	80.6		419	64.3	50	57.5	59.9	61.1		419	68.6	48.6	57	59.5	60.8		419	67	49.8	58.8	61	62		419	70.2	45.8	55.3	57.2	57.9		419	77.1	38.2	61.1	70.2	73.4
	418	76.6	49.2	68.4	73.1	74.5		418	82.9	54.8	73.1	77.9	79.4		418	61	47.6	54.6	56.9	58		418	65.5	46.7	54.5	56.9	58.1		418	63.2	47.3	55.6	57.6	58.4		418	66.3	43.7	52.4	54.2	54.9		418	73.7	37.2	58.7	67.2	70.2
	417	74.3	48.2	66.5	71	72.3		417	81.4	54.4	72	76.6	78		417	57.5	45	51.5	53.6	54.6		417	62.2	44.5	51.8	54.1	55.2		417	59	44.6	52.1	54	54.8		417	62.3	41.4	49.4	51.1	51.7		417	69.8	35.8	56	63.8	66.6
	416	71.6	47	64.3	68.5	69.8		416	79.7	53.7	70.7	75	76.4		416	53.7	42.1	48.1	50	51		416	58.6	42.1	48.9	51	52.1		416	54.9	41.7	48.6	50.2	50.9		416	58.2	39	46.3	47.8	48.3		416	65.4	34.2	52.7	59.9	62.4
	415	68.5	45.4	61.7	65.6	66.8		415	77.5	52.8	68.9	73	74.3		415	49.7	39.1	44.5	46.3	47.2		415	54.8	39.6	45.9	47.8	48.8		415	50.6	38.8	45	46.4	47.1		415	53.9	36.5	43.1	44.4	44.9		415	60.5	32.3	49.1	55.6	57.8
	414	64.8	43.5	58.6	62.3	63.4		414	74.8	51.6	66.8	70.7	71.9		414	45.6	35.9	40.8	42.4	43.2		414	50.8	37	42.8	44.5	45.4		414	46.4	35.9	41.4	42.7	43.3		414	49.6	33.9	39.9	41.1	41.5		414	55.1	30.1	45.1	50.8	52.8
	413	60.9	41.2	55.1	58.5	59.4		413	71.8	49.9	64.2	67.7	68.8		413	41.7	32.7	37.1	38.5	39.2		413	47.1	34.3	39.6	41.2	42		413	42.5	33.1	37.9	39.1	39.6		413	45.6	31.3	36.6	37.7	38.1		413	49.7	27.7	40.8	45.8	47.5
	412	56.5	38.6	51.3	54.3	55.2		412	68.2	47.9	61.1	64.4	65.4		412	37.8	29.7	33.6	34.9	35.5		412	43.3	31.8	36.6	38	38.8		412	38.9	30.5	34.8	35.8	36.3		412	41.6	28.9	33.6	34.5	34.9		412	44.1	25.2	36.5	40.8	42.2
	411	51.7	35.7	47	49.7	50.5		411	64	45.4	57.4	60.3	61.3		411	34.1	26.8	30.2	31.3	31.9		411	39.6	29.3	33.6	34.9	35.6		411	35.6	28.1	31.9	32.8	33.2		411	37.9	26.5	30.6	31.5	31.8		411	38.5	22.5	32.1	35.6	36.9
	410	46.6	32.4	42.4	44.8	45.5		410	59.1	42.4	53.1	55.7	56.5		410	30.8	24	27.1	28.1	28.6		410	36.2	26.9	30.8	32	32.6		410	32.7	25.9	29.3	30.1	30.5		410	34.3	24.2	27.8	28.6	28.8		410	33.1	19.8	27.8	30.6	31.6
	409	41.3	29	37.6	39.6	40.2		409	53.6	38.9	48.2	50.5	51.2		409	27.7	21.6	24.3	25.2	25.6		409	33.1	24.7	28.2	29.3	29.8		409	30.1	24	27	27.7	28.1		409	31	22	25.2	25.9	26.1		409	28	17.2	23.6	25.9	26.7
	408	35.9	25.4	32.7	34.4	34.9		408	47.7	35	42.9	44.8	45.4		408	25	19.4	21.8	22.6	23		408	30.3	22.7	25.9	26.8	27.3		408	28	22.4	25	25.7	26		408	28	20	22.8	23.3	23.5		408	23.4	14.7	19.8	21.6	22.2
	407	30.7	21.9	27.9	29.2	29.6		407	41.4	30.7	37.2	38.8	39.2		407	22.6	17.5	19.6	20.3	20.7		407	27.9	20.9	23.8	24.6	25.1		407	26.2	21	23.4	24	24.3		407	25.2	18.1	20.5	21	21.1		407	19.3	12.4	16.4	17.7	18.2
	406	25.8	18.4	23.2	24.3	24.6		406	35	26.3	31.5	32.6	33		406	20.7	15.9	17.8	18.4	18.8		406	25.7	19.3	21.9	22.7	23.1		406	24.7	19.8	22	22.5	22.8		406	22.5	16.2	18.3	18.7	18.9		406	15.8	10.3	13.3	14.4	14.7
	405	21.2	15.2	19	19.8	20.1		405	28.8	21.9	25.8	26.7	27		405	19	14.6	16.3	16.9	17.2		405	23.9	17.9	20.3	21.1	21.4		405	23.4	18.8	20.9	21.4	21.6		405	20	14.5	16.2	16.6	16.7		405	12.8	8.5	10.8	11.5	11.8
	404	17.1	12.3	15.2	15.8	16		404	23	17.7	20.5	21.2	21.4		404	17.7	13.5	15.1	15.6	15.9		404	22.3	16.7	18.9	19.6	19.9		404	22.4	17.9	19.9	20.3	20.6		404	17.7	12.8	14.3	14.6	14.7		404	10.4	7	8.6	9.2	9.3
	403	13.6	9.7	11.9	12.3	12.5		403	17.9	13.8	15.8	16.3	16.4		403	16.5	12.6	14.1	14.5	14.8		403	20.9	15.7	17.7	18.3	18.6		403	21.4	17.2	19	19.5	19.7		403	15.4	11.1	12.4	12.6	12.7		403	8.5	5.6	6.8	7.2	7.4
	402	10.8	7.6	9.1	9.5	9.6		402	13.6	10.5	11.8	12.1	12.2		402	15.6	11.9	13.2	13.6	13.9		402	19.7	14.7	16.6	17.1	17.4		402	20.6	16.5	18.2	18.6	18.8		402	13.3	9.5	10.5	10.7	10.8		402	7	4.6	5.4	5.7	5.8
	401	8.3	5.5	6.4	6.6	6.7		401	9.8	7.3	8	8.1	8.2		401	14.9	11	12.2	12.6	12.8		401	18.6	13.6	15.3	15.8	16.1		401	19.7	15.6	17.2	17.6	17.8		401	11.2	7.7	8.4	8.5	8.6		401	5.9	3.5	4	4.1	4.2
	400	6.8	4.3	5	5.2	5.2		400	7.7	5.5	6	6.1	6.1		400	14.3	10.6	11.7	12	12.2		400	17.7	13	14.5	15	15.2		400	19	15	16.5	16.8	17		400	9.6	6.4	7	7.1	7.2		400	5.2	2.9	3.2	3.3	3.4
	399	5.6	3.2	3.7	3.8	3.9		399	6	3.9	4.2	4.2	4.3		399	13.7	10	11.1	11.4	11.6		399	16.8	12.2	13.6	14	14.3		399	18	14.2	15.5	15.9	16.1		399	8.1	5.1	5.5	5.6	5.7		399	4.6	2.4	2.6	2.6	2.6
	398	4.6	2.4	2.8	2.8	2.9		398	4.8	2.8	2.9	3	3		398	13.2	9.5	10.5	10.8	11.1		398	15.9	11.4	12.7	13.1	13.4		398	17	13.3	14.6	14.9	15.1		398	6.7	4	4.3	4.4	4.4		398	4.1	1.9	2	2.1	2.1
	397	4	1.8	2.1	2.1	2.2		397	3.9	2	2.1	2.1	2.1		397	12.6	9	10	10.3	10.5		397	14.9	10.6	11.8	12.2	12.4		397	15.9	12.3	13.5	13.8	13.9		397	5.6	3	3.2	3.3	3.3		397	3.8	1.6	1.7	1.7	1.7
	396	3.5	1.4	1.6	1.6	1.7		396	3.4	1.5	1.5	1.5	1.6		396	12.1	8.5	9.4	9.7	9.9		396	14	9.8	10.9	11.3	11.5		396	14.7	11.3	12.4	12.7	12.8		396	4.7	2.3	2.4	2.5	2.4		396	3.6	1.3	1.4	1.4	1.4
	395	3.2	1.1	1.3	1.3	1.4		395	3.1	1.2	1.2	1.2	1.2		395	11.5	8	8.8	9.1	9.3		395	13	9	10	10.4	10.6		395	13.6	10.3	11.3	11.5	11.7		395	4.1	1.7	1.8	1.8	1.8		395	3.4	1.2	1.2	1.2	1.2
	394	3	0.9	1	1.1	1.1		394	2.9	0.9	0.9	0.9	1		394	10.9	7.5	8.2	8.5	8.6		394	12	8.2	9.1	9.4	9.6		394	12.4	9.3	10.1	10.4	10.5		394	3.6	1.2	1.3	1.3	1.3		394	3.4	1	1.1	1.1	1.1
	393	2.9	0.8	0.9	0.9	0.9		393	2.8	0.8	0.8	0.8	0.8		393	10.2	6.9	7.6	7.8	7.9		393	11	7.4	8.2	8.5	8.6		393	11.4	8.3	9	9.3	9.4		393	3.4	0.9	1	1	1		393	3.3	0.9	1	1	1
	392	2.8	0.7	0.7	0.8	0.8		392	2.8	0.7	0.7	0.7	0.7		392	9.6	6.3	6.9	7.1	7.2		392	10	6.6	7.3	7.5	7.6		392	10.4	7.4	8.1	8.3	8.4		392	3.2	0.7	0.8	0.8	0.8		392	3.3	0.9	0.9	0.9	0.9
	391	2.8	0.6	0.7	0.7	0.7		391	2.8	0.6	0.6	0.6	0.6		391	8.9	5.7	6.2	6.4	6.6		391	9	5.8	6.4	6.6	6.7		391	9.6	6.7	7.2	7.4	7.5		391	3.1	0.6	0.6	0.6	0.6		391	3.4	0.8	0.9	0.9	0.9
	390	2.8	0.5	0.6	0.6	0.7		390	2.8	0.6	0.6	0.6	0.6		390	8.3	5.1	5.6	5.8	5.9		390	8.2	5	5.5	5.7	5.8		390	8.9	6	6.5	6.7	6.8		390	3.1	0.5	0.5	0.5	0.5		390	3.4	0.8	0.8	0.9	0.9
	389	2.9	0.5	0.6	0.6	0.6		389	2.9	0.6	0.6	0.6	0.6		389	7.7	4.5	5	5.1	5.2		389	7.4	4.4	4.8	4.9	5		389	8.4	5.5	5.9	6.1	6.2		389	3.1	0.5	0.5	0.5	0.5		389	3.5	0.8	0.8	0.8	0.8
	388	2.9	0.5	0.5	0.6	0.6		388	2.9	0.5	0.5	0.5	0.6		388	7.2	4	4.4	4.5	4.6		388	6.7	3.7	4.1	4.2	4.3		388	8	5.1	5.5	5.6	5.7		388	3.1	0.4	0.4	0.4	0.4		388	3.5	0.8	0.8	0.8	0.8
	387	2.9	0.4	0.5	0.5	0.6		387	3	0.5	0.5	0.6	0.6		387	6.7	3.6	3.9	4	4.1		387	6.1	3.2	3.5	3.6	3.7		387	7.8	4.8	5.2	5.3	5.4		387	3.2	0.4	0.4	0.4	0.4		387	3.6	0.7	0.8	0.8	0.8
	386	3	0.4	0.5	0.5	0.6		386	3	0.5	0.5	0.5	0.6		386	6.2	3.1	3.4	3.5	3.6		386	5.7	2.7	2.9	3	3.1		386	7.7	4.6	5	5.1	5.2		386	3.3	0.4	0.4	0.4	0.4		386	3.6	0.7	0.7	0.8	0.8
	385	3	0.4	0.5	0.5	0.5		385	3.1	0.4	0.5	0.5	0.5		385	5.9	2.8	3	3.1	3.2		385	5.3	2.3	2.5	2.6	2.7		385	7.7	4.5	4.9	5	5.1		385	3.4	0.4	0.4	0.4	0.4		385	3.7	0.7	0.7	0.7	0.7
	384	3.1	0.4	0.4	0.5	0.5		384	3.1	0.4	0.5	0.5	0.5		384	5.6	2.5	2.7	2.8	2.9		384	5	2	2.1	2.2	2.3		384	7.8	4.5	4.9	5	5.1		384	3.5	0.4	0.4	0.4	0.4		384	3.7	0.6	0.7	0.7	0.7
	383	3.1	0.3	0.4	0.4	0.5		383	3.2	0.4	0.5	0.5	0.5		383	5.4	2.2	2.4	2.5	2.6		383	4.8	1.7	1.8	1.9	2		383	7.9	4.5	5	5.1	5.2		383	3.6	0.4	0.4	0.4	0.4		383	3.8	0.6	0.6	0.7	0.7
	382	3.2	0.3	0.4	0.4	0.5		382	3.2	0.4	0.4	0.4	0.4		382	5.2	2	2.2	2.2	2.3		382	4.6	1.5	1.6	1.7	1.7		382	8.1	4.6	5.1	5.3	5.4		382	3.7	0.4	0.4	0.5	0.5		382	3.9	0.6	0.6	0.6	0.6
	381	3.2	0.3	0.4	0.4	0.4		381	3.3	0.4	0.4	0.4	0.4		381	5.1	1.8	2	2	2.2		381	4.6	1.3	1.4	1.5	1.6		381	8.4	4.8	5.3	5.4	5.6		381	3.8	0.4	0.5	0.5	0.5		381	3.9	0.5	0.6	0.6	0.6
	380	3.3	0.2	0.3	0.3	0.4		380	3.4	0.3	0.4	0.4	0.4		380	5.1	1.7	1.9	1.9	2		380	4.5	1.2	1.3	1.3	1.4		380	8.7	4.9	5.5	5.7	5.8		380	3.9	0.5	0.5	0.5	0.5		380	4	0.5	0.5	0.6	0.6
[truncated: 30 more columns]

## Sheet: Raw data (cold)
	NKT gray	NKT gray	NKT gray	NKT gray	NKT gray	NKT gray		NKT brown	NKT brown	NKT brown	NKT brown	NKT brown	NKT brown		RDP gray	RDP gray	RDP gray	RDP gray	RDP gray	RDP gray		RDP brown	RDP brown	RDP brown	RDP brown	RDP brown	RDP brown		DMP gray	DMP gray	DMP gray	DMP gray	DMP gray	DMP gray		DMP brown	DMP brown	DMP brown	DMP brown	DMP brown	DMP brown		DMT gray	DMT gray	DMT gray	DMT gray	DMT gray	DMT gray
	nm	T% (∞)	0 sec	120 sec	240 sec	360 sec		nm	T% (∞)	0 sec	120 sec	240 sec	360 sec		nm	T% (∞)	0 sec	120 sec	240 sec	360 sec		nm	T% (∞)	0 sec	120 sec	240 sec	360 sec		nm	T% (∞)	0 sec	120 sec	240 sec	360 sec		nm	T% (∞)	0 sec	120 sec	240 sec	360 sec		nm	T% (∞)	0 sec	120 sec	240 sec	360 sec
	780	94	93.1	93.4	93.5	93.6		780	94.4	94	94.1	94.1	94.2		780	93.8	92.2	92.8	93.1	93.2		780	91.6	89.6	90.1	90.3	90.4		780	95.1	93.7	94.1	94.2	94.4		780	95.4	94.8	95	95.1	95.1		780	92.6	90.6	91.1	91.4	91.7
	779	94.1	93.1	93.4	93.6	93.7		779	94.5	94.1	94.2	94.2	94.3		779	93.9	92.2	92.8	93.1	93.2		779	91.6	89.7	90.2	90.4	90.5		779	95.2	93.7	94.1	94.3	94.4		779	95.4	94.8	95.1	95.2	95.2		779	92.6	90.5	91.1	91.4	91.7
	778	94.1	93.1	93.4	93.6	93.7		778	94.7	94.2	94.3	94.4	94.4		778	93.9	92.2	92.9	93.1	93.3		778	91.7	89.8	90.4	90.6	90.7		778	95.2	93.7	94.1	94.4	94.5		778	95.5	94.9	95.1	95.2	95.3		778	92.7	90.5	91.1	91.5	91.7
	777	94.2	93.1	93.4	93.6	93.7		777	94.8	94.3	94.4	94.5	94.5		777	94	92.1	92.9	93.2	93.3		777	91.8	89.9	90.5	90.7	90.8		777	95.3	93.7	94.2	94.4	94.5		777	95.5	94.9	95.1	95.3	95.3		777	92.8	90.5	91.1	91.5	91.7
	776	94.3	93	93.4	93.6	93.8		776	94.9	94.4	94.5	94.6	94.6		776	94	92.1	92.9	93.2	93.3		776	91.9	90	90.7	90.9	91		776	95.3	93.7	94.2	94.4	94.6		776	95.6	94.9	95.2	95.3	95.4		776	92.8	90.4	91	91.5	91.8
	775	94.3	93	93.4	93.6	93.8		775	95	94.6	94.6	94.7	94.7		775	94.1	92.1	92.9	93.2	93.4		775	91.9	90.2	90.8	91	91.2		775	95.4	93.7	94.2	94.5	94.6		775	95.7	94.9	95.2	95.4	95.4		775	92.9	90.4	91	91.5	91.8
	774	94.4	93	93.4	93.7	93.8		774	95.1	94.7	94.8	94.8	94.8		774	94.1	92.1	92.9	93.2	93.4		774	92	90.3	91	91.2	91.3		774	95.4	93.7	94.2	94.5	94.6		774	95.7	95	95.3	95.4	95.5		774	92.9	90.3	91	91.5	91.8
	773	94.5	93	93.4	93.7	93.8		773	95.2	94.8	94.8	94.9	94.9		773	94.2	92.1	92.9	93.2	93.4		773	92.1	90.4	91.1	91.3	91.5		773	95.5	93.7	94.2	94.5	94.7		773	95.8	95	95.3	95.4	95.5		773	93	90.3	91	91.5	91.8
	772	94.5	93	93.4	93.7	93.9		772	95.3	94.8	94.9	95	95		772	94.2	92	92.9	93.3	93.5		772	92.2	90.5	91.2	91.5	91.6		772	95.5	93.7	94.2	94.5	94.7		772	95.8	95	95.3	95.5	95.5		772	93.1	90.2	91	91.5	91.8
	771	94.6	93	93.4	93.7	93.9		771	95.4	94.9	95	95.1	95.1		771	94.3	92	92.9	93.3	93.5		771	92.3	90.6	91.4	91.6	91.8		771	95.5	93.6	94.2	94.5	94.7		771	95.9	95	95.3	95.5	95.6		771	93.1	90.2	90.9	91.5	91.9
	770	94.7	93	93.5	93.7	93.9		770	95.5	95	95.1	95.2	95.2		770	94.3	92	92.9	93.3	93.5		770	92.3	90.7	91.5	91.8	91.9		770	95.6	93.6	94.2	94.5	94.7		770	95.9	95	95.3	95.5	95.6		770	93.2	90.1	90.9	91.5	91.9
	769	94.7	93	93.4	93.8	94		769	95.6	95.1	95.2	95.3	95.3		769	94.4	91.9	92.9	93.3	93.5		769	92.4	90.8	91.6	91.9	92.1		769	95.6	93.5	94.2	94.5	94.7		769	96	95	95.4	95.5	95.6		769	93.3	90	90.9	91.5	91.9
	768	94.8	93	93.5	93.8	94		768	95.7	95.2	95.3	95.3	95.4		768	94.4	91.9	92.9	93.3	93.6		768	92.5	90.8	91.7	92	92.2		768	95.6	93.5	94.1	94.5	94.7		768	96	95	95.4	95.6	95.7		768	93.3	89.9	90.8	91.5	91.9
	767	94.9	93	93.5	93.8	94		767	95.7	95.2	95.3	95.4	95.5		767	94.5	91.8	92.9	93.3	93.6		767	92.6	90.9	91.8	92.2	92.3		767	95.6	93.4	94.1	94.5	94.7		767	96.1	94.9	95.4	95.6	95.7		767	93.4	89.9	90.8	91.5	91.9
	766	95	92.9	93.5	93.8	94.1		766	95.8	95.3	95.4	95.5	95.5		766	94.5	91.8	92.9	93.4	93.6		766	92.7	91	91.9	92.3	92.5		766	95.7	93.3	94.1	94.5	94.7		766	96.1	94.9	95.4	95.6	95.7		766	93.5	89.8	90.8	91.4	91.9
	765	95	92.9	93.5	93.9	94.1		765	95.9	95.3	95.5	95.5	95.6		765	94.6	91.7	92.9	93.4	93.6		765	92.7	91	92	92.4	92.6		765	95.7	93.3	94	94.4	94.7		765	96.2	94.9	95.4	95.6	95.7		765	93.5	89.7	90.7	91.4	91.9
	764	95.1	92.9	93.5	93.9	94.1		764	95.9	95.3	95.5	95.6	95.6		764	94.6	91.7	92.9	93.4	93.6		764	92.8	91.1	92.1	92.5	92.7		764	95.7	93.2	94	94.4	94.7		764	96.2	94.9	95.4	95.6	95.7		764	93.6	89.6	90.7	91.4	91.9
	763	95.2	92.9	93.5	93.9	94.2		763	95.9	95.3	95.5	95.6	95.7		763	94.6	91.6	92.9	93.4	93.6		763	92.9	91.1	92.2	92.6	92.8		763	95.7	93.1	93.9	94.4	94.6		763	96.2	94.9	95.4	95.6	95.7		763	93.7	89.5	90.6	91.4	91.9
	762	95.2	92.9	93.5	93.9	94.2		762	96	95.4	95.6	95.7	95.7		762	94.7	91.5	92.9	93.4	93.7		762	93	91.2	92.3	92.7	92.9		762	95.7	93	93.9	94.3	94.6		762	96.3	94.8	95.4	95.6	95.8		762	93.7	89.4	90.6	91.4	92
	761	95.3	92.8	93.5	93.9	94.2		761	96	95.4	95.6	95.7	95.8		761	94.7	91.5	92.8	93.4	93.7		761	93	91.2	92.3	92.8	93		761	95.7	92.9	93.8	94.3	94.6		761	96.3	94.8	95.3	95.6	95.8		761	93.8	89.2	90.5	91.3	91.9
	760	95.4	92.8	93.5	93.9	94.2		760	96	95.3	95.5	95.7	95.7		760	94.7	91.4	92.8	93.4	93.7		760	93.1	91.2	92.4	92.8	93		760	95.7	92.8	93.7	94.2	94.5		760	96.3	94.7	95.3	95.6	95.8		760	93.8	89.1	90.4	91.3	91.9
	759	95.4	92.7	93.5	93.9	94.3		759	96	95.3	95.5	95.7	95.8		759	94.8	91.3	92.7	93.4	93.7		759	93.2	91.2	92.4	92.9	93.1		759	95.7	92.7	93.7	94.2	94.5		759	96.4	94.7	95.3	95.6	95.8		759	93.9	89	90.3	91.2	91.9
	758	95.5	92.7	93.5	94	94.3		758	96	95.3	95.5	95.7	95.8		758	94.9	91.3	92.8	93.4	93.7		758	93.3	91.2	92.5	92.9	93.2		758	95.8	92.6	93.6	94.2	94.5		758	96.4	94.7	95.3	95.6	95.8		758	94	88.9	90.3	91.2	91.9
	757	95.6	92.7	93.5	94	94.3		757	96	95.2	95.5	95.7	95.8		757	94.9	91.2	92.7	93.4	93.7		757	93.3	91.1	92.5	93	93.2		757	95.8	92.5	93.5	94.1	94.4		757	96.5	94.6	95.3	95.6	95.8		757	94.1	88.7	90.2	91.2	91.9
	756	95.7	92.6	93.5	94	94.4		756	96	95.2	95.5	95.7	95.8		756	95	91.1	92.7	93.4	93.7		756	93.4	91.1	92.5	93	93.3		756	95.8	92.4	93.5	94.1	94.4		756	96.5	94.6	95.3	95.6	95.8		756	94.1	88.6	90.1	91.1	91.9
	755	95.7	92.6	93.4	94	94.4		755	96	95.1	95.4	95.6	95.8		755	95	91	92.7	93.4	93.7		755	93.5	91.1	92.5	93	93.3		755	95.8	92.3	93.4	94	94.4		755	96.5	94.6	95.3	95.7	95.8		755	94.2	88.5	90	91.1	91.8
	754	95.7	92.5	93.4	94	94.4		754	96	95	95.4	95.6	95.7		754	95.1	90.9	92.6	93.4	93.7		754	93.6	91	92.5	93	93.3		754	95.8	92.1	93.3	94	94.3		754	96.6	94.5	95.3	95.6	95.8		754	94.2	88.3	89.9	91	91.8
	753	95.8	92.4	93.4	94	94.4		753	96	94.9	95.3	95.5	95.7		753	95.1	90.8	92.6	93.3	93.7		753	93.6	90.9	92.4	93	93.3		753	95.9	92	93.3	93.9	94.3		753	96.6	94.5	95.3	95.7	95.9		753	94.3	88.1	89.8	90.9	91.8
	752	95.9	92.4	93.3	94	94.4		752	96	94.9	95.2	95.5	95.7		752	95.2	90.7	92.6	93.3	93.8		752	93.7	90.8	92.4	93	93.3		752	95.9	91.9	93.2	93.9	94.3		752	96.7	94.4	95.2	95.7	95.9		752	94.4	87.9	89.7	90.9	91.8
	751	95.9	92.3	93.3	94	94.4		751	95.9	94.7	95.2	95.4	95.6		751	95.2	90.6	92.5	93.3	93.8		751	93.8	90.7	92.3	93	93.3		751	95.9	91.8	93.1	93.8	94.3		751	96.7	94.4	95.2	95.7	95.9		751	94.5	87.8	89.6	90.8	91.7
	750	95.9	92.2	93.2	93.9	94.4		750	95.9	94.6	95.1	95.4	95.5		750	95.3	90.5	92.5	93.3	93.8		750	93.8	90.6	92.3	92.9	93.3		750	96	91.6	93	93.8	94.2		750	96.7	94.3	95.2	95.6	95.9		750	94.5	87.6	89.4	90.7	91.7
	749	96	92.1	93.2	93.9	94.4		749	95.9	94.5	95	95.3	95.5		749	95.3	90.4	92.4	93.3	93.8		749	93.9	90.5	92.2	92.9	93.3		749	96	91.5	93	93.7	94.2		749	96.8	94.3	95.2	95.7	95.9		749	94.6	87.4	89.3	90.7	91.6
	748	96	92	93.1	93.9	94.4		748	95.8	94.4	94.9	95.2	95.4		748	95.4	90.3	92.4	93.3	93.8		748	94	90.4	92.1	92.8	93.2		748	96	91.4	92.9	93.7	94.2		748	96.8	94.2	95.2	95.7	95.9		748	94.6	87.1	89.2	90.6	91.6
	747	96	91.9	93	93.8	94.4		747	95.8	94.3	94.8	95.2	95.4		747	95.5	90.2	92.3	93.2	93.8		747	94	90.2	92.1	92.8	93.2		747	96.1	91.3	92.8	93.6	94.1		747	96.9	94.2	95.2	95.7	95.9		747	94.7	86.9	89	90.5	91.5
	746	96.1	91.7	93	93.8	94.3		746	95.8	94.1	94.7	95.1	95.3		746	95.5	90.1	92.3	93.2	93.8		746	94.1	90.1	92	92.7	93.1		746	96.2	91.2	92.8	93.6	94.1		746	96.9	94.1	95.2	95.7	96		746	94.8	86.7	88.9	90.4	91.5
	745	96.1	91.6	92.9	93.7	94.3		745	95.8	94	94.6	95	95.3		745	95.6	89.9	92.2	93.2	93.8		745	94.2	89.9	91.9	92.6	93.1		745	96.2	91	92.7	93.6	94.1		745	97	94	95.2	95.7	96		745	94.8	86.5	88.7	90.3	91.4
	744	96.1	91.4	92.8	93.7	94.3		744	95.7	93.8	94.5	94.9	95.2		744	95.6	89.8	92.2	93.2	93.7		744	94.2	89.7	91.8	92.6	93		744	96.3	90.9	92.6	93.5	94.1		744	97	94	95.1	95.7	96		744	94.9	86.2	88.5	90.2	91.3
	743	96.1	91.3	92.7	93.6	94.2		743	95.7	93.6	94.4	94.8	95.1		743	95.7	89.7	92.1	93.2	93.7		743	94.3	89.6	91.6	92.5	92.9		743	96.3	90.8	92.6	93.5	94.1		743	97.1	93.9	95.1	95.7	96		743	94.9	86	88.4	90	91.3
	742	96.1	91.1	92.6	93.5	94.2		742	95.7	93.5	94.3	94.7	95		742	95.8	89.5	92	93.1	93.7		742	94.4	89.4	91.5	92.4	92.8		742	96.4	90.6	92.5	93.5	94.1		742	97.1	93.9	95.1	95.7	96.1		742	95	85.7	88.2	89.9	91.2
	741	96.1	90.9	92.4	93.5	94.2		741	95.7	93.3	94.1	94.6	95		741	95.8	89.4	92	93.1	93.7		741	94.5	89.2	91.4	92.3	92.8		741	96.5	90.5	92.4	93.5	94.1		741	97.2	93.8	95.1	95.7	96.1		741	95	85.4	88	89.8	91.1
	740	96.2	90.7	92.3	93.4	94.1		740	95.7	93.2	94	94.5	94.9		740	95.9	89.3	91.9	93.1	93.7		740	94.5	89	91.3	92.2	92.7		740	96.6	90.4	92.4	93.4	94.1		740	97.2	93.8	95.1	95.8	96.1		740	95.1	85.1	87.8	89.7	91
	739	96.2	90.5	92.2	93.3	94		739	95.7	93	93.9	94.4	94.8		739	96	89.1	91.9	93.1	93.7		739	94.6	88.8	91.2	92.1	92.6		739	96.7	90.2	92.3	93.4	94.1		739	97.3	93.7	95.1	95.8	96.2		739	95.2	84.9	87.6	89.5	90.9
	738	96.2	90.3	92	93.2	94		738	95.7	92.8	93.8	94.4	94.7		738	96.1	89	91.8	93	93.7		738	94.6	88.7	91	92	92.5		738	96.8	90.1	92.3	93.4	94.1		738	97.4	93.6	95.1	95.8	96.2		738	95.2	84.6	87.4	89.4	90.8
	737	96.2	90	91.8	93.1	93.9		737	95.7	92.6	93.6	94.3	94.7		737	96.1	88.8	91.7	93	93.7		737	94.7	88.5	90.9	91.9	92.4		737	96.9	90	92.2	93.4	94.1		737	97.4	93.6	95.1	95.8	96.2		737	95.2	84.2	87.2	89.2	90.7
	736	96.2	89.8	91.7	92.9	93.8		736	95.8	92.5	93.5	94.2	94.6		736	96.2	88.7	91.7	92.9	93.7		736	94.8	88.3	90.8	91.8	92.4		736	97	89.8	92.1	93.3	94.1		736	97.5	93.5	95.1	95.8	96.3		736	95.3	83.9	86.9	89.1	90.6
	735	96.2	89.5	91.5	92.8	93.7		735	95.8	92.3	93.4	94.1	94.5		735	96.3	88.5	91.6	92.9	93.7		735	94.8	88.1	90.7	91.7	92.3		735	97.1	89.7	92.1	93.3	94.1		735	97.6	93.4	95.1	95.9	96.3		735	95.4	83.6	86.7	88.9	90.5
	734	96.2	89.2	91.3	92.7	93.6		734	95.9	92.1	93.2	94	94.5		734	96.4	88.3	91.5	92.9	93.6		734	94.9	87.9	90.5	91.6	92.2		734	97.2	89.5	92	93.3	94.1		734	97.6	93.4	95.1	95.9	96.3		734	95.4	83.3	86.5	88.7	90.4
	733	96.2	88.9	91.1	92.5	93.5		733	95.9	91.9	93.1	93.9	94.4		733	96.4	88.2	91.4	92.8	93.6		733	94.9	87.7	90.4	91.5	92.1		733	97.3	89.4	91.9	93.3	94.1		733	97.7	93.3	95	95.9	96.4		733	95.4	82.9	86.2	88.5	90.2
	732	96.2	88.6	90.9	92.4	93.4		732	95.9	91.7	93	93.8	94.4		732	96.5	88	91.3	92.7	93.6		732	95	87.5	90.3	91.4	92		732	97.4	89.2	91.8	93.2	94.1		732	97.8	93.2	95	95.9	96.4		732	95.5	82.6	86	88.4	90.1
	731	96.2	88.3	90.7	92.2	93.3		731	96	91.5	92.9	93.7	94.3		731	96.6	87.8	91.2	92.7	93.6		731	95.1	87.3	90.2	91.3	92		731	97.4	89.1	91.8	93.2	94.1		731	97.8	93.1	95	95.9	96.4		731	95.5	82.2	85.7	88.2	90
	730	96.2	88	90.4	92	93.1		730	96.1	91.3	92.7	93.6	94.2		730	96.6	87.6	91.1	92.6	93.5		730	95.1	87.1	90	91.2	91.9		730	97.5	88.9	91.7	93.1	94.1		730	97.9	93	94.9	95.9	96.4		730	95.6	81.8	85.4	88	89.8
	729	96.2	87.6	90.2	91.9	93		729	96.2	91.1	92.6	93.5	94.2		729	96.7	87.4	91	92.6	93.5		729	95.2	86.9	89.9	91.2	91.8		729	97.6	88.7	91.6	93.1	94		729	98	92.9	94.9	95.9	96.5		729	95.6	81.4	85.1	87.8	89.7
	728	96.2	87.2	89.9	91.7	92.9		728	96.2	90.9	92.5	93.4	94.1		728	96.8	87.2	90.9	92.5	93.5		728	95.2	86.7	89.8	91.1	91.8		728	97.7	88.5	91.5	93.1	94		728	98	92.8	94.9	95.9	96.5		728	95.6	81	84.8	87.5	89.5
	727	96.3	86.9	89.6	91.5	92.7		727	96.3	90.7	92.3	93.4	94.1		727	96.8	87.1	90.8	92.5	93.4		727	95.3	86.6	89.7	91	91.7		727	97.8	88.3	91.4	93	94		727	98.1	92.6	94.8	95.9	96.5		727	95.7	80.6	84.5	87.3	89.4
	726	96.3	86.5	89.4	91.3	92.6		726	96.4	90.5	92.2	93.3	94		726	96.9	86.8	90.7	92.4	93.4		726	95.3	86.4	89.6	91	91.7		726	97.9	88.1	91.3	92.9	94		726	98.2	92.5	94.8	95.9	96.5		726	95.7	80.2	84.2	87.1	89.2
	725	96.3	86.1	89.1	91	92.4		725	96.5	90.3	92	93.2	94		725	97	86.6	90.6	92.3	93.4		725	95.4	86.2	89.5	90.9	91.7		725	98	87.9	91.1	92.9	93.9		725	98.2	92.4	94.7	95.9	96.5		725	95.7	79.8	83.9	86.9	89
	724	96.3	85.7	88.8	90.8	92.2		724	96.6	90	91.9	93.1	93.9		724	97	86.4	90.5	92.3	93.3		724	95.5	86	89.4	90.8	91.6		724	98	87.6	91	92.8	93.9		724	98.3	92.2	94.6	95.8	96.5		724	95.8	79.4	83.6	86.6	88.8
	723	96.3	85.3	88.5	90.6	92.1		723	96.7	89.8	91.7	93	93.9		723	97.1	86.2	90.3	92.2	93.3		723	95.5	85.9	89.3	90.8	91.6		723	98.1	87.4	90.9	92.7	93.8		723	98.3	92.1	94.6	95.8	96.5		723	95.8	78.9	83.2	86.4	88.6
	722	96.3	84.8	88.1	90.4	91.9		722	96.8	89.5	91.6	92.9	93.8		722	97.1	86	90.2	92.1	93.2		722	95.5	85.7	89.3	90.8	91.6		722	98.1	87.1	90.7	92.6	93.8		722	98.4	91.9	94.5	95.8	96.5		722	95.9	78.4	82.9	86.1	88.4
	721	96.4	84.4	87.8	90.1	91.7		721	96.9	89.3	91.4	92.8	93.7		721	97.2	85.7	90.1	92	93.1		721	95.6	85.6	89.2	90.7	91.6		721	98.2	86.9	90.6	92.5	93.7		721	98.4	91.7	94.4	95.7	96.4		721	95.9	78	82.5	85.8	88.3
	720	96.4	83.9	87.5	89.9	91.5		720	97	89	91.3	92.7	93.7		720	97.3	85.5	89.9	91.9	93.1		720	95.6	85.4	89.1	90.7	91.6		720	98.3	86.6	90.4	92.4	93.6		720	98.5	91.5	94.3	95.7	96.4		720	95.9	77.5	82.2	85.6	88
	719	96.4	83.4	87.1	89.6	91.3		719	97.1	88.7	91.1	92.6	93.6		719	97.3	85.2	89.8	91.8	93		719	95.7	85.3	89.1	90.7	91.6		719	98.3	86.3	90.2	92.3	93.6		719	98.5	91.3	94.2	95.6	96.4		719	96	77	81.8	85.3	87.8
	718	96.5	83	86.8	89.4	91.1		718	97.3	88.5	90.9	92.5	93.6		718	97.3	85	89.6	91.7	92.9		718	95.7	85.1	89	90.7	91.6		718	98.3	86	90	92.2	93.5		718	98.5	91.1	94.1	95.5	96.3		718	96	76.5	81.4	85	87.6
	717	96.5	82.4	86.4	89.1	90.9		717	97.3	88.1	90.7	92.3	93.5		717	97.4	84.7	89.5	91.6	92.9		717	95.8	85	88.9	90.6	91.6		717	98.3	85.7	89.8	92	93.4		717	98.6	90.9	93.9	95.5	96.3		717	96	76	81	84.7	87.4
	716	96.5	82	86.1	88.8	90.8		716	97.5	87.8	90.5	92.2	93.4		716	97.4	84.5	89.3	91.5	92.8		716	95.8	84.8	88.9	90.6	91.6		716	98.4	85.4	89.6	91.9	93.3		716	98.6	90.7	93.8	95.4	96.2		716	96.1	75.4	80.6	84.4	87.2
	715	96.6	81.5	85.7	88.5	90.5		715	97.6	87.5	90.3	92.1	93.3		715	97.4	84.2	89.1	91.4	92.7		715	95.9	84.7	88.8	90.6	91.6		715	98.4	85	89.4	91.7	93.1		715	98.6	90.4	93.7	95.3	96.2		715	96.1	74.9	80.2	84.1	86.9
	714	96.6	80.9	85.3	88.3	90.3		714	97.7	87.2	90.1	91.9	93.2		714	97.4	83.9	89	91.3	92.6		714	95.9	84.6	88.8	90.6	91.6		714	98.4	84.7	89.2	91.5	93		714	98.6	90.2	93.5	95.2	96.1		714	96.1	74.4	79.8	83.8	86.7
	713	96.7	80.4	84.9	88	90.1		713	97.8	86.8	89.8	91.8	93.1		713	97.5	83.7	88.8	91.1	92.5		713	95.9	84.4	88.8	90.6	91.6		713	98.4	84.3	88.9	91.4	92.9		713	98.7	90	93.4	95.1	96		713	96.2	73.8	79.4	83.4	86.5
	712	96.7	79.9	84.6	87.7	89.9		712	97.8	86.4	89.6	91.6	93		712	97.5	83.4	88.6	91	92.4		712	96	84.3	88.7	90.6	91.7		712	98.4	84	88.7	91.2	92.7		712	98.7	89.7	93.2	95	96		712	96.2	73.3	78.9	83.1	86.2
	711	96.8	79.3	84.2	87.4	89.7		711	97.9	86	89.3	91.4	92.9		711	97.5	83.1	88.4	90.9	92.3		711	96	84.1	88.7	90.6	91.7		711	98.4	83.6	88.4	91	92.6		711	98.7	89.4	93.1	94.9	95.9		711	96.2	72.7	78.5	82.8	85.9
	710	96.8	78.7	83.7	87.1	89.4		710	98	85.6	89	91.2	92.7		710	97.5	82.8	88.2	90.7	92.2		710	96.1	84	88.6	90.6	91.7		710	98.4	83.2	88.2	90.8	92.4		710	98.7	89.2	92.9	94.8	95.8		710	96.2	72.1	78	82.4	85.7
	709	96.8	78.2	83.3	86.8	89.2		709	98	85.2	88.7	91	92.6		709	97.5	82.5	88	90.6	92.1		709	96.1	83.9	88.6	90.6	91.8		709	98.4	82.8	87.9	90.6	92.3		709	98.7	88.9	92.7	94.6	95.7		709	96.3	71.5	77.6	82.1	85.4
	708	96.9	77.6	82.9	86.5	89		708	98.1	84.7	88.4	90.8	92.4		708	97.5	82.2	87.8	90.4	92		708	96.1	83.7	88.5	90.6	91.8		708	98.4	82.4	87.6	90.4	92.1		708	98.7	88.6	92.6	94.5	95.6		708	96.3	70.9	77.1	81.7	85.1
	707	97	77	82.5	86.2	88.8		707	98.2	84.3	88.1	90.5	92.3		707	97.6	81.9	87.6	90.3	91.9		707	96.2	83.6	88.5	90.6	91.8		707	98.4	82	87.3	90.2	92		707	98.8	88.3	92.4	94.4	95.5		707	96.3	70.3	76.6	81.3	84.8
	706	97	76.4	82	85.8	88.5		706	98.2	83.8	87.7	90.3	92.1		706	97.6	81.6	87.4	90.2	91.8		706	96.2	83.4	88.5	90.6	91.8		706	98.4	81.6	87.1	90	91.8		706	98.7	88	92.2	94.3	95.5		706	96.4	69.7	76.1	80.9	84.5
	705	97	75.8	81.6	85.5	88.3		705	98.2	83.3	87.4	90	91.9		705	97.6	81.2	87.2	90	91.6		705	96.3	83.3	88.4	90.6	91.9		705	98.4	81.2	86.8	89.8	91.6		705	98.8	87.7	92	94.1	95.4		705	96.4	69	75.6	80.5	84.2
	704	97.1	75.2	81.1	85.2	88		704	98.3	82.8	87	89.7	91.6		704	97.6	80.9	87	89.8	91.5		704	96.3	83.1	88.3	90.6	91.9		704	98.4	80.7	86.4	89.5	91.4		704	98.8	87.4	91.8	94	95.3		704	96.4	68.4	75.1	80.1	83.9
	703	97.1	74.6	80.7	84.8	87.8		703	98.3	82.2	86.6	89.4	91.4		703	97.6	80.6	86.8	89.7	91.4		703	96.4	83	88.3	90.6	91.9		703	98.4	80.3	86.1	89.3	91.3		703	98.8	87.1	91.6	93.9	95.2		703	96.4	67.7	74.6	79.7	83.6
	702	97.2	74	80.2	84.5	87.5		702	98.3	81.7	86.2	89.1	91.2		702	97.6	80.3	86.6	89.5	91.3		702	96.4	82.8	88.2	90.6	91.9		702	98.4	79.9	85.8	89.1	91.1		702	98.8	86.8	91.4	93.7	95.1		702	96.5	67	74.1	79.3	83.3
	701	97.2	73.3	79.7	84.1	87.2		701	98.3	81.1	85.8	88.8	91		701	97.6	79.9	86.4	89.3	91.1		701	96.4	82.6	88.1	90.6	91.9		701	98.4	79.4	85.5	88.8	90.9		701	98.8	86.4	91.2	93.6	95		701	96.5	66.4	73.5	78.9	82.9
	700	97.2	72.7	79.3	83.8	86.9		700	98.3	80.5	85.3	88.5	90.7		700	97.6	79.6	86.1	89.2	91		700	96.5	82.4	88.1	90.5	91.9		700	98.4	79	85.2	88.6	90.7		700	98.8	86.1	91	93.4	94.9		700	96.5	65.7	73	78.4	82.6
	699	97.3	72	78.8	83.4	86.7		699	98.3	80	84.9	88.1	90.4		699	97.6	79.3	85.9	89	90.9		699	96.5	82.2	88	90.5	91.9		699	98.4	78.5	84.9	88.4	90.5		699	98.8	85.8	90.8	93.3	94.8		699	96.5	65	72.4	78	82.2
	698	97.3	71.4	78.3	83	86.4		698	98.3	79.4	84.4	87.8	90.2		698	97.5	78.9	85.7	88.8	90.7		698	96.5	82	87.9	90.5	91.9		698	98.4	78.1	84.6	88.1	90.3		698	98.8	85.4	90.5	93.2	94.6		698	96.5	64.3	71.9	77.6	81.9
	697	97.3	70.7	77.8	82.6	86.1		697	98.2	78.7	84	87.4	89.9		697	97.5	78.6	85.4	88.7	90.6		697	96.6	81.8	87.8	90.4	91.9		697	98.4	77.6	84.2	87.8	90.1		697	98.8	85.1	90.3	93	94.5		697	96.6	63.6	71.3	77.1	81.5
	696	97.3	70	77.3	82.3	85.8		696	98.2	78.1	83.5	87.1	89.6		696	97.5	78.2	85.2	88.5	90.4		696	96.6	81.6	87.6	90.3	91.8		696	98.4	77.1	83.9	87.6	89.9		696	98.8	84.7	90.1	92.8	94.4		696	96.6	62.9	70.7	76.6	81.2
	695	97.3	69.4	76.8	81.9	85.5		695	98.2	77.5	83	86.7	89.3		695	97.5	77.9	84.9	88.3	90.3		695	96.6	81.3	87.5	90.2	91.8		695	98.5	76.7	83.6	87.4	89.7		695	98.8	84.4	89.9	92.7	94.3		695	96.6	62.2	70.1	76.2	80.8
	694	97.3	68.7	76.2	81.5	85.2		694	98.1	76.8	82.5	86.3	88.9		694	97.5	77.5	84.7	88.1	90.1		694	96.7	81.1	87.4	90.1	91.7		694	98.5	76.2	83.2	87.1	89.5		694	98.8	84	89.6	92.5	94.2		694	96.6	61.5	69.5	75.7	80.4
	693	97.3	68	75.7	81	84.9		693	98.1	76.2	82	85.9	88.6		693	97.5	77.1	84.4	87.9	90		693	96.7	80.8	87.2	90	91.6		693	98.5	75.7	82.9	86.9	89.3		693	98.9	83.6	89.4	92.4	94.1		693	96.6	60.8	68.9	75.2	80
	692	97.3	67.3	75.2	80.6	84.6		692	98.1	75.6	81.5	85.5	88.3		692	97.5	76.8	84.2	87.7	89.8		692	96.7	80.6	87.1	89.9	91.6		692	98.5	75.3	82.6	86.6	89.1		692	98.9	83.3	89.2	92.2	94		692	96.6	60.1	68.3	74.7	79.6
	691	97.3	66.6	74.6	80.2	84.2		691	98	74.9	81	85.1	88		691	97.5	76.4	83.9	87.5	89.7		691	96.8	80.3	86.9	89.8	91.5		691	98.5	74.8	82.2	86.4	88.9		691	98.9	82.9	88.9	92	93.8		691	96.6	59.3	67.7	74.2	79.2
	690	97.3	65.9	74.1	79.8	83.9		690	98	74.3	80.5	84.7	87.6		690	97.5	76.1	83.7	87.3	89.5		690	96.8	80	86.7	89.7	91.4		690	98.6	74.3	81.9	86.1	88.7		690	98.9	82.5	88.7	91.9	93.7		690	96.6	58.6	67.1	73.7	78.8
	689	97.2	65.2	73.5	79.3	83.5		689	97.9	73.6	80	84.3	87.3		689	97.5	75.7	83.4	87.1	89.3		689	96.8	79.7	86.5	89.5	91.2		689	98.6	73.8	81.5	85.8	88.5		689	98.9	82.1	88.4	91.7	93.6		689	96.6	57.9	66.5	73.2	78.4
	688	97.2	64.4	72.9	78.9	83.2		688	97.9	72.9	79.4	83.8	87		688	97.5	75.3	83.1	86.9	89.2		688	96.8	79.4	86.3	89.3	91.1		688	98.6	73.3	81.2	85.6	88.3		688	98.9	81.7	88.2	91.5	93.4		688	96.6	57.2	65.9	72.7	78
	687	97.2	63.7	72.4	78.4	82.8		687	97.8	72.3	78.9	83.4	86.6		687	97.5	74.9	82.9	86.7	89		687	96.8	79	86	89.2	91		687	98.6	72.8	80.8	85.3	88.1		687	98.9	81.3	87.9	91.3	93.3		687	96.6	56.4	65.3	72.2	77.6
	686	97.1	63	71.8	78	82.5		686	97.8	71.6	78.4	83	86.3		686	97.5	74.5	82.6	86.5	88.8		686	96.8	78.7	85.8	89	90.8		686	98.6	72.3	80.5	85	87.9		686	98.9	80.9	87.7	91.2	93.2		686	96.6	55.7	64.6	71.7	77.1
	685	97.1	62.3	71.2	77.5	82.1		685	97.7	70.9	77.9	82.6	85.9		685	97.4	74.1	82.3	86.3	88.7		685	96.9	78.4	85.6	88.8	90.7		685	98.6	71.8	80.1	84.8	87.7		685	98.9	80.5	87.4	91	93		685	96.6	54.9	64	71.1	76.7
	684	97	61.5	70.6	77	81.7		684	97.7	70.3	77.3	82.1	85.6		684	97.4	73.7	82	86.1	88.5		684	96.9	78	85.3	88.6	90.5		684	98.6	71.3	79.8	84.5	87.5		684	98.9	80.1	87.1	90.8	92.9		684	96.5	54.2	63.4	70.6	76.2
	683	96.9	60.8	70	76.6	81.3		683	97.7	69.7	76.8	81.7	85.2		683	97.4	73.4	81.8	85.8	88.3		683	96.9	77.7	85.1	88.4	90.3		683	98.7	70.8	79.4	84.2	87.2		683	98.9	79.7	86.9	90.6	92.8		683	96.5	53.5	62.7	70.1	75.8
	682	96.9	60	69.4	76.1	80.9		682	97.6	69	76.3	81.3	84.9		682	97.4	73	81.5	85.6	88.1		682	96.9	77.3	84.8	88.2	90.1		682	98.7	70.3	79	83.9	87		682	98.9	79.2	86.6	90.4	92.6		682	96.5	52.7	62.1	69.5	75.3
	681	96.8	59.3	68.8	75.6	80.5		681	97.6	68.4	75.8	80.9	84.5		681	97.4	72.6	81.2	85.4	87.9		681	96.9	76.9	84.5	88	90		681	98.7	69.8	78.6	83.6	86.8		681	98.9	78.8	86.3	90.2	92.4		681	96.4	52	61.5	69	74.9
	680	96.7	58.6	68.2	75.1	80.1		680	97.6	67.7	75.3	80.5	84.2		680	97.4	72.2	80.9	85.2	87.8		680	96.9	76.5	84.2	87.7	89.8		680	98.7	69.3	78.3	83.3	86.6		680	98.9	78.4	86	90	92.3		680	96.4	51.3	60.8	68.5	74.5
	679	96.7	57.8	67.6	74.6	79.7		679	97.6	67.1	74.8	80.1	83.9		679	97.4	71.8	80.6	84.9	87.6		679	96.9	76.2	84	87.5	89.6		679	98.7	68.7	77.9	83.1	86.3		679	98.9	77.9	85.7	89.7	92.1		679	96.4	50.6	60.2	67.9	74
	678	96.6	57.1	67	74.1	79.4		678	97.6	66.5	74.3	79.7	83.6		678	97.4	71.4	80.3	84.7	87.4		678	96.9	75.8	83.7	87.3	89.4		678	98.8	68.2	77.5	82.8	86.1		678	98.9	77.5	85.4	89.5	92		678	96.4	49.9	59.6	67.4	73.6
	677	96.6	56.4	66.4	73.7	79		677	97.6	65.9	73.9	79.3	83.3		677	97.4	71	80.1	84.5	87.2		677	96.9	75.5	83.5	87.1	89.2		677	98.8	67.7	77.2	82.5	85.9		677	98.9	77.1	85.1	89.3	91.8		677	96.4	49.2	59	66.9	73.1
	676	96.6	55.7	65.9	73.2	78.6		676	97.7	65.4	73.4	79	83		676	97.5	70.7	79.8	84.4	87.1		676	97	75.1	83.2	86.9	89.1		676	98.9	67.2	76.8	82.3	85.7		676	98.9	76.7	84.8	89.2	91.7		676	96.4	48.5	58.4	66.4	72.7
	675	96.6	55.1	65.4	72.8	78.3		675	97.8	64.9	73	78.7	82.8		675	97.5	70.4	79.6	84.2	87		675	97.1	74.8	83	86.8	89		675	98.9	66.8	76.5	82	85.5		675	99	76.3	84.6	89	91.6		675	96.4	47.9	57.8	65.9	72.4
	674	96.7	54.5	64.9	72.4	78		674	98	64.4	72.7	78.4	82.6		674	97.7	70.1	79.4	84.1	86.9		674	97.2	74.6	82.8	86.7	88.9		674	99.1	66.3	76.2	81.8	85.4		674	99.1	75.9	84.4	88.9	91.5		674	96.5	47.3	57.3	65.5	72
	673	96.8	53.9	64.4	72.1	77.8		673	98.2	63.9	72.3	78.2	82.5		673	97.8	69.8	79.3	84	86.9		673	97.4	74.3	82.7	86.6	88.9		673	99.2	65.9	75.9	81.6	85.3		673	99.3	75.5	84.2	88.8	91.5		673	96.7	46.7	56.8	65.1	71.7
	672	97	53.3	63.9	71.7	77.5		672	98.4	63.5	72	78	82.3		672	98	69.5	79.1	83.9	86.9		672	97.6	74.1	82.6	86.5	88.8		672	99.4	65.5	75.6	81.5	85.2		672	99.4	75.2	84	88.7	91.4		672	96.8	46.1	56.3	64.7	71.4
	671	97.1	52.7	63.5	71.4	77.3		671	98.6	63	71.7	77.8	82.2		671	98.2	69.3	79	83.8	86.8		671	97.7	73.8	82.5	86.4	88.8		671	99.5	65	75.3	81.3	85		671	99.6	74.8	83.8	88.6	91.4		671	96.9	45.5	55.8	64.3	71
	670	97.2	52.1	63	71	77		670	98.8	62.6	71.4	77.5	82		670	98.3	68.9	78.8	83.7	86.7		670	97.9	73.6	82.3	86.3	88.7		670	99.6	64.6	75	81	84.9		670	99.7	74.4	83.6	88.4	91.3		670	97	44.9	55.3	63.8	70.7
	669	97.3	51.4	62.5	70.6	76.6		669	98.9	62	71	77.2	81.8		669	98.4	68.6	78.5	83.5	86.6		669	97.9	73.3	82.1	86.2	88.6		669	99.7	64.1	74.7	80.7	84.7		669	99.7	74	83.3	88.2	91.2		669	97	44.3	54.7	63.4	70.3
	668	97.2	50.8	61.9	70.1	76.3		668	98.9	61.5	70.5	76.9	81.5		668	98.4	68.2	78.3	83.3	86.4		668	98	72.9	81.8	86	88.4		668	99.7	63.5	74.2	80.4	84.4		668	99.7	73.5	82.9	88	91		668	97	43.7	54.2	62.9	69.9
	667	97.2	50.1	61.3	69.6	75.8		667	98.9	60.9	70.1	76.5	81.2		667	98.3	67.8	77.9	83	86.2		667	97.9	72.6	81.6	85.8	88.2		667	99.6	63	73.8	80.1	84.1		667	99.6	73	82.5	87.7	90.7		667	96.9	43.1	53.6	62.3	69.4
	666	97.1	49.4	60.7	69.1	75.4		666	98.9	60.3	69.6	76.1	80.9		666	98.3	67.4	77.6	82.7	85.9		666	97.9	72.2	81.3	85.5	88		666	99.5	62.4	73.3	79.7	83.8		666	99.6	72.5	82.1	87.4	90.5		666	96.9	42.4	53	61.8	69
	665	97	48.7	60.1	68.6	74.9		665	98.9	59.7	69.1	75.7	80.6		665	98.2	66.9	77.2	82.5	85.7		665	97.8	71.8	81	85.3	87.8		665	99.4	61.8	72.9	79.3	83.4		665	99.5	71.9	81.7	87.1	90.2		665	96.8	41.8	52.4	61.3	68.5
	664	96.9	48	59.5	68.1	74.5		664	98.9	59.2	68.6	75.3	80.3		664	98.2	66.5	76.9	82.2	85.4		664	97.8	71.5	80.7	85.1	87.6		664	99.4	61.2	72.4	78.9	83.1		664	99.4	71.4	81.4	86.8	90		664	96.7	41.2	51.8	60.8	68.1
	663	96.9	47.4	58.9	67.6	74.1		663	98.9	58.6	68.2	75	80		663	98.2	66.1	76.6	82	85.2		663	97.8	71.2	80.5	84.9	87.5		663	99.4	60.7	72	78.6	82.9		663	99.4	70.9	81	86.5	89.8		663	96.7	40.6	51.3	60.3	67.7
	662	96.8	46.7	58.3	67	73.7		662	98.8	58	67.7	74.5	79.6		662	98.1	65.7	76.2	81.6	85		662	97.7	70.8	80.2	84.6	87.3		662	99.2	60.1	71.5	78.2	82.5		662	99.3	70.4	80.6	86.1	89.5		662	96.6	40	50.7	59.8	67.2
	661	96.3	45.8	57.5	66.2	72.9		661	98.4	57.1	66.9	73.8	78.9		661	97.6	65	75.5	81	84.3		661	97.3	70.1	79.6	84.1	86.7		661	98.8	59.3	70.7	77.5	81.8		661	98.8	69.5	79.8	85.5	88.8		661	96.2	39.2	49.9	59	66.5
	660	95.9	45	56.7	65.5	72.2		660	98	56.4	66.2	73.2	78.3		660	97.3	64.3	75	80.4	83.8		660	96.9	69.6	79.1	83.6	86.3		660	98.5	58.5	70.1	76.9	81.3		660	98.5	68.8	79.2	84.9	88.4		660	95.9	38.5	49.3	58.4	65.9
	659	96.1	44.5	56.3	65.2	72		659	98.3	55.9	65.9	73	78.2		659	97.5	64.1	74.8	80.4	83.8		659	97.2	69.4	79.1	83.7	86.4		659	98.7	58.1	69.8	76.7	81.2		659	98.7	68.5	79.1	84.9	88.3		659	96.1	38	48.8	58	65.6
	658	96.4	44	55.9	64.9	71.9		658	98.6	55.5	65.6	72.8	78.1		658	97.8	63.9	74.7	80.4	83.8		658	97.5	69.3	79	83.7	86.5		658	98.9	57.7	69.6	76.6	81.1		658	98.9	68.1	78.9	84.8	88.3		658	96.3	37.6	48.4	57.7	65.3
	657	96.4	43.4	55.4	64.5	71.5		657	98.6	55	65.1	72.4	77.8		657	97.8	63.5	74.4	80.1	83.6		657	97.5	69	78.9	83.6	86.4		657	98.9	57.2	69.2	76.2	80.8		657	98.9	67.7	78.5	84.5	88.1		657	96.3	37	47.9	57.2	65
	656	96.4	42.8	54.8	64	71.1		656	98.6	54.4	64.7	72	77.5		656	97.7	63.1	74.1	79.9	83.4		656	97.5	68.7	78.6	83.4	86.2		656	98.9	56.7	68.7	75.9	80.5		656	98.9	67.2	78.2	84.3	87.9		656	96.2	36.5	47.4	56.8	64.5
	655	96.4	42.2	54.3	63.6	70.7		655	98.6	53.8	64.2	71.6	77.2		655	97.7	62.7	73.8	79.6	83.2		655	97.5	68.4	78.4	83.2	86.1		655	98.9	56.1	68.3	75.5	80.2		655	98.9	66.6	77.8	84	87.7		655	96.2	36	46.9	56.3	64.1
	654	96.3	41.6	53.7	63.1	70.3		654	98.6	53.3	63.7	71.2	76.8		654	97.6	62.3	73.5	79.3	82.9		654	97.5	68.1	78.2	83	86		654	98.8	55.6	67.9	75.2	80		654	98.9	66.1	77.4	83.7	87.5		654	96.2	35.4	46.4	55.8	63.7
	653	96.3	41	53.2	62.6	69.9		653	98.6	52.7	63.2	70.8	76.5		653	97.6	61.9	73.2	79	82.7		653	97.5	67.8	78	82.9	85.8		653	98.8	55.1	67.4	74.8	79.6		653	98.8	65.7	77	83.4	87.2		653	96.1	34.9	45.8	55.4	63.3
	652	96.3	40.4	52.7	62.2	69.6		652	98.5	52.1	62.7	70.4	76.1		652	97.6	61.6	72.9	78.8	82.5		652	97.5	67.5	77.8	82.7	85.7		652	98.8	54.6	67	74.5	79.4		652	98.8	65.2	76.7	83.1	87		652	96.1	34.4	45.4	54.9	62.9
	651	96.3	39.8	52.1	61.7	69.2		651	98.5	51.5	62.1	69.9	75.8		651	97.6	61.2	72.5	78.5	82.2		651	97.5	67.2	77.5	82.5	85.6		651	98.8	54.1	66.6	74.1	79.1		651	98.8	64.7	76.3	82.8	86.8		651	96.1	33.9	44.8	54.5	62.5
	650	96.2	39.2	51.6	61.3	68.8		650	98.5	50.9	61.6	69.5	75.4		650	97.5	60.8	72.2	78.2	82		650	97.5	66.9	77.3	82.4	85.4		650	98.8	53.6	66.2	73.8	78.8		650	98.8	64.2	75.9	82.6	86.6		650	96	33.4	44.4	54	62.1
	649	96.2	38.6	51.1	60.8	68.4		649	98.5	50.3	61.1	69.1	75		649	97.5	60.4	71.9	78	81.8		649	97.5	66.6	77.1	82.2	85.3		649	98.8	53.1	65.8	73.5	78.5		649	98.8	63.7	75.6	82.3	86.4		649	96	32.9	43.9	53.5	61.7
	648	96.2	38.1	50.5	60.3	68		648	98.4	49.7	60.6	68.6	74.7		648	97.4	60.1	71.6	77.7	81.5		648	97.4	66.3	76.8	82	85.1		648	98.7	52.6	65.4	73.2	78.2		648	98.7	63.2	75.2	82	86.1		648	96	32.4	43.4	53.1	61.3
	647	96.1	37.5	50	59.9	67.6		647	98.4	49.1	60.1	68.2	74.3		647	97.4	59.7	71.3	77.4	81.3		647	97.4	66	76.6	81.8	85		647	98.8	52.1	65	72.8	78		647	98.7	62.7	74.9	81.7	85.9		647	96	31.9	42.9	52.6	60.9
	646	96.1	36.9	49.5	59.4	67.2		646	98.3	48.5	59.5	67.7	73.9		646	97.4	59.3	71	77.2	81.1		646	97.4	65.7	76.4	81.7	84.8		646	98.8	51.6	64.6	72.5	77.7		646	98.7	62.3	74.5	81.5	85.7		646	95.9	31.4	42.4	52.2	60.5
	645	96	36.3	48.9	58.9	66.8		645	98.3	47.9	59	67.3	73.5		645	97.3	58.9	70.7	76.9	80.8		645	97.4	65.4	76.2	81.5	84.7		645	98.8	51.2	64.2	72.2	77.5		645	98.7	61.8	74.2	81.2	85.5		645	95.9	30.9	41.9	51.7	60.1
	644	96	35.8	48.4	58.5	66.4		644	98.3	47.3	58.5	66.8	73.1		644	97.3	58.6	70.4	76.6	80.6		644	97.4	65.1	75.9	81.3	84.5		644	98.8	50.7	63.8	71.9	77.2		644	98.7	61.3	73.8	80.9	85.3		644	95.8	30.5	41.5	51.3	59.7
	643	95.9	35.2	47.9	58	66		643	98.2	46.7	57.9	66.3	72.7		643	97.2	58.2	70	76.4	80.3		643	97.4	64.8	75.7	81.1	84.3		643	98.7	50.2	63.5	71.6	76.9		643	98.7	60.9	73.5	80.7	85.1		643	95.8	30	41	50.8	59.3
	642	95.9	34.7	47.3	57.5	65.6		642	98.2	46.1	57.4	65.9	72.3		642	97.2	57.9	69.7	76.1	80.1		642	97.4	64.5	75.4	80.9	84.2		642	98.8	49.8	63.1	71.2	76.7		642	98.7	60.4	73.1	80.4	84.9		642	95.8	29.5	40.5	50.4	58.9
	641	95.8	34.1	46.8	57	65.1		641	98.1	45.5	56.9	65.4	71.9		641	97.2	57.5	69.4	75.8	79.9		641	97.4	64.2	75.2	80.6	84		641	98.7	49.3	62.7	70.9	76.4		641	98.7	59.9	72.7	80.1	84.6		641	95.7	29.1	40	49.9	58.5
	640	95.7	33.6	46.3	56.6	64.7		640	98.1	44.9	56.3	64.9	71.5		640	97.2	57.2	69.1	75.6	79.7		640	97.4	63.9	74.9	80.4	83.8		640	98.7	48.9	62.3	70.6	76.2		640	98.6	59.5	72.4	79.8	84.4		640	95.7	28.6	39.6	49.5	58.1
	639	95.6	33	45.7	56.1	64.3		639	98.1	44.3	55.8	64.5	71.1		639	97.1	56.8	68.8	75.3	79.4		639	97.4	63.5	74.7	80.2	83.6		639	98.7	48.4	62	70.3	75.9		639	98.6	59	72	79.6	84.2		639	95.6	28.2	39.1	49.1	57.7
	638	95.6	32.5	45.2	55.6	63.9		638	98.1	43.8	55.3	64	70.7		638	97.1	56.5	68.5	75.1	79.2		638	97.3	63.2	74.4	80	83.4		638	98.7	48	61.6	70	75.6		638	98.6	58.5	71.7	79.3	83.9		638	95.6	27.7	38.7	48.6	57.3
	637	95.5	32	44.7	55.1	63.5		637	98	43.2	54.7	63.6	70.3		637	97.1	56.2	68.3	74.8	79		637	97.3	62.9	74.1	79.8	83.2		637	98.7	47.6	61.2	69.7	75.4		637	98.6	58.1	71.3	79	83.7		637	95.5	27.3	38.2	48.2	56.9
	636	95.4	31.4	44.2	54.7	63.1		636	98	42.6	54.2	63.1	69.9		636	97.1	55.8	68	74.6	78.7		636	97.3	62.6	73.9	79.5	83		636	98.7	47.2	60.9	69.4	75.1		636	98.6	57.6	71	78.7	83.5		636	95.5	26.9	37.8	47.8	56.5
	635	95.3	30.9	43.7	54.2	62.7		635	98	42.1	53.7	62.7	69.6		635	97	55.5	67.7	74.3	78.5		635	97.3	62.3	73.6	79.3	82.8		635	98.7	46.8	60.5	69.1	74.9		635	98.5	57.2	70.6	78.4	83.3		635	95.4	26.5	37.3	47.3	56.1
	634	95.3	30.4	43.2	53.8	62.3		634	98	41.5	53.2	62.2	69.2		634	97	55.2	67.4	74.1	78.3		634	97.3	62	73.4	79.1	82.6		634	98.7	46.3	60.2	68.8	74.6		634	98.5	56.7	70.2	78.1	83		634	95.4	26	36.9	46.9	55.7
	633	95.2	29.9	42.7	53.3	61.9		633	98	41	52.7	61.8	68.8		633	97	54.9	67.1	73.8	78.1		633	97.3	61.7	73.1	78.9	82.4		633	98.7	45.9	59.8	68.5	74.4		633	98.5	56.3	69.9	77.9	82.8		633	95.3	25.7	36.5	46.5	55.3
	632	95.1	29.5	42.2	52.8	61.5		632	98	40.4	52.2	61.3	68.4		632	97	54.6	66.9	73.6	77.9		632	97.3	61.4	72.8	78.6	82.2		632	98.6	45.5	59.5	68.2	74.1		632	98.4	55.9	69.5	77.6	82.6		632	95.2	25.3	36	46.1	54.9
	631	95.1	29	41.7	52.4	61.1		631	98	39.9	51.7	60.9	68.1		631	96.9	54.3	66.6	73.3	77.7		631	97.2	61	72.5	78.4	82		631	98.6	45.1	59.1	67.9	73.9		631	98.4	55.4	69.2	77.3	82.3		631	95.2	24.9	35.6	45.7	54.5
	630	95	28.5	41.3	52	60.7		630	98	39.4	51.2	60.5	67.7		630	96.9	54	66.3	73.1	77.4		630	97.2	60.7	72.3	78.1	81.8		630	98.6	44.7	58.8	67.6	73.6		630	98.3	55	68.8	77	82.1		630	95.1	24.5	35.2	45.3	54.2
	629	94.9	28.1	40.8	51.5	60.3		629	97.9	38.9	50.8	60.1	67.3		629	96.9	53.7	66	72.9	77.2		629	97.2	60.4	72	77.9	81.5		629	98.5	44.4	58.4	67.3	73.4		629	98.3	54.5	68.5	76.7	81.8		629	95.1	24.1	34.8	44.9	53.8
	628	94.9	27.6	40.3	51.1	59.9		628	97.9	38.4	50.3	59.7	67		628	96.9	53.4	65.8	72.6	77		628	97.2	60.2	71.8	77.7	81.3		628	98.5	44	58.1	67.1	73.1		628	98.2	54.1	68.1	76.4	81.6		628	95	23.8	34.4	44.5	53.4
	627	94.8	27.2	39.9	50.7	59.5		627	97.9	37.9	49.8	59.2	66.6		627	96.8	53.1	65.5	72.4	76.8		627	97.2	59.8	71.5	77.5	81.1		627	98.4	43.6	57.8	66.8	72.9		627	98.2	53.7	67.7	76.1	81.3		627	95	23.4	34	44.1	53.1
	626	94.8	26.8	39.4	50.2	59.2		626	97.9	37.4	49.4	58.8	66.3		626	96.8	52.8	65.3	72.2	76.6		626	97.1	59.6	71.2	77.2	80.9		626	98.3	43.2	57.4	66.5	72.6		626	98.1	53.3	67.4	75.8	81.1		626	94.9	23	33.6	43.7	52.7
	625	94.7	26.3	39	49.8	58.8		625	97.9	37	49	58.4	65.9		625	96.8	52.5	65	71.9	76.4		625	97.1	59.3	71	77	80.7		625	98.3	42.9	57.1	66.2	72.3		625	98	52.8	67	75.5	80.8		625	94.8	22.7	33.3	43.3	52.3
	624	94.6	25.9	38.6	49.5	58.4		624	97.9	36.5	48.5	58	65.6		624	96.7	52.3	64.8	71.7	76.2		624	97.1	59	70.7	76.8	80.5		624	98.2	42.5	56.8	65.9	72.1		624	97.9	52.4	66.7	75.2	80.6		624	94.8	22.4	32.9	43	52
	623	94.6	25.5	38.2	49.1	58.1		623	97.8	36	48.1	57.7	65.2		623	96.7	52	64.5	71.4	76		623	97.1	58.7	70.4	76.5	80.3		623	98.2	42.1	56.4	65.6	71.8		623	97.9	52	66.3	74.9	80.3		623	94.7	22	32.5	42.6	51.6
	622	94.6	25.2	37.8	48.7	57.7		622	97.8	35.6	47.7	57.3	64.9		622	96.7	51.7	64.3	71.2	75.7		622	97	58.4	70.2	76.3	80.1		622	98.1	41.8	56.1	65.3	71.6		622	97.8	51.6	66	74.6	80.1		622	94.6	21.7	32.2	42.3	51.3
	621	94.5	24.8	37.4	48.3	57.4		621	97.8	35.2	47.3	56.9	64.6		621	96.6	51.5	64	71	75.5		621	97	58.2	70	76.1	79.9		621	98.1	41.5	55.8	65	71.3		621	97.7	51.2	65.6	74.3	79.8		621	94.6	21.4	31.9	41.9	51
	620	94.5	24.5	37	47.9	57.1		620	97.7	34.8	46.9	56.6	64.3		620	96.6	51.2	63.8	70.8	75.3		620	97	57.9	69.7	75.9	79.7		620	98	41.1	55.5	64.8	71.1		620	97.7	50.8	65.3	74	79.6		620	94.5	21.1	31.5	41.6	50.7
	619	94.4	24.1	36.6	47.6	56.7		619	97.7	34.4	46.5	56.2	64		619	96.6	50.9	63.5	70.5	75.1		619	97	57.6	69.5	75.7	79.5		619	98	40.8	55.2	64.5	70.9		619	97.6	50.5	65	73.8	79.3		619	94.5	20.9	31.2	41.3	50.4
	618	94.4	23.8	36.3	47.3	56.4		618	97.6	34	46.1	55.9	63.7		618	96.5	50.7	63.3	70.3	74.9		618	96.9	57.4	69.3	75.5	79.4		618	97.9	40.5	54.9	64.2	70.6		618	97.6	50.1	64.7	73.5	79.1		618	94.4	20.6	30.9	41	50.1
	617	94.4	23.4	35.9	46.9	56.1		617	97.6	33.6	45.7	55.5	63.4		617	96.5	50.4	63	70.1	74.7		617	96.9	57.1	69	75.3	79.2		617	97.9	40.2	54.6	64	70.4		617	97.5	49.7	64.4	73.2	78.9		617	94.4	20.3	30.6	40.6	49.8
	616	94.3	23.1	35.6	46.6	55.8		616	97.5	33.2	45.4	55.2	63.1		616	96.4	50.2	62.8	69.9	74.5		616	96.9	56.9	68.8	75.1	79		616	97.8	39.9	54.4	63.7	70.2		616	97.5	49.4	64.1	73	78.7		616	94.3	20.1	30.3	40.3	49.5
	615	94.3	22.8	35.3	46.3	55.5		615	97.5	32.9	45	54.9	62.8		615	96.3	49.9	62.5	69.6	74.3		615	96.8	56.7	68.6	74.9	78.8		615	97.8	39.7	54.1	63.5	70		615	97.4	49	63.8	72.7	78.4		615	94.3	19.8	30	40.1	49.2
	614	94.2	22.5	35	46	55.3		614	97.4	32.5	44.7	54.6	62.5		614	96.3	49.7	62.3	69.4	74.1		614	96.8	56.4	68.4	74.7	78.6		614	97.7	39.4	53.8	63.3	69.7		614	97.4	48.7	63.5	72.5	78.2		614	94.2	19.6	29.8	39.8	48.9
	613	94.1	22.3	34.7	45.7	55		613	97.3	32.2	44.4	54.3	62.2		613	96.2	49.5	62.1	69.2	73.8		613	96.7	56.2	68.2	74.5	78.5		613	97.7	39.1	53.6	63.1	69.6		613	97.4	48.4	63.2	72.3	78.1		613	94.2	19.4	29.5	39.5	48.7
	612	94.1	22	34.4	45.4	54.7		612	97.3	31.9	44	54	61.9		612	96.2	49.2	61.8	69	73.6		612	96.7	56	68	74.3	78.3		612	97.7	38.9	53.4	62.8	69.4		612	97.3	48.1	62.9	72	77.9		612	94.1	19.1	29.2	39.3	48.4
	611	94	21.7	34.1	45.1	54.5		611	97.2	31.6	43.7	53.7	61.7		611	96.1	49	61.6	68.8	73.4		611	96.7	55.7	67.7	74.1	78.1		611	97.6	38.6	53.1	62.7	69.2		611	97.3	47.8	62.7	71.8	77.7		611	94.1	18.9	29	39	48.2
	610	93.9	21.5	33.8	44.8	54.2		610	97.1	31.3	43.4	53.4	61.4		610	96.1	48.8	61.4	68.5	73.2		610	96.7	55.5	67.5	73.9	77.9		610	97.6	38.4	52.9	62.5	69		610	97.3	47.5	62.4	71.6	77.5		610	94	18.7	28.8	38.8	47.9
	609	93.9	21.2	33.5	44.6	54		609	97	31	43.1	53.1	61.2		609	96	48.6	61.2	68.3	73		609	96.6	55.3	67.3	73.7	77.8		609	97.6	38.2	52.7	62.3	68.9		609	97.3	47.2	62.2	71.4	77.3		609	94	18.5	28.6	38.5	47.7
	608	93.8	21	33.2	44.3	53.7		608	97	30.7	42.9	52.8	60.9		608	95.9	48.4	60.9	68.1	72.8		608	96.6	55.1	67.1	73.5	77.6		608	97.6	38	52.5	62.1	68.7		608	97.3	46.9	62	71.2	77.2		608	93.9	18.4	28.3	38.3	47.5
	607	93.7	20.7	33	44.1	53.5		607	96.9	30.5	42.6	52.6	60.7		607	95.9	48.2	60.7	67.9	72.6		607	96.6	54.8	66.9	73.3	77.4		607	97.6	37.8	52.4	61.9	68.6		607	97.3	46.7	61.7	71	77		607	93.9	18.2	28.1	38.1	47.3
	606	93.6	20.5	32.7	43.8	53.3		606	96.9	30.2	42.3	52.3	60.5		606	95.8	48	60.5	67.7	72.4		606	96.5	54.6	66.7	73.1	77.2		606	97.6	37.6	52.2	61.8	68.5		606	97.3	46.4	61.5	70.9	76.9		606	93.8	18	28	37.9	47.1
	605	93.5	20.3	32.5	43.6	53		605	96.8	30	42.1	52.1	60.3		605	95.8	47.8	60.3	67.5	72.2		605	96.5	54.4	66.5	72.9	77		605	97.6	37.4	52	61.6	68.3		605	97.2	46.2	61.3	70.7	76.7		605	93.8	17.9	27.8	37.7	46.9
	604	93.4	20.1	32.3	43.3	52.8		604	96.8	29.7	41.8	51.9	60		604	95.7	47.6	60.1	67.3	72		604	96.5	54.2	66.3	72.7	76.9		604	97.6	37.3	51.8	61.5	68.2		604	97.2	45.9	61.1	70.5	76.6		604	93.7	17.7	27.6	37.5	46.7
	603	93.3	19.9	32	43.1	52.6		603	96.7	29.5	41.6	51.7	59.8		603	95.7	47.4	59.9	67.1	71.8		603	96.4	54	66	72.5	76.7		603	97.6	37.1	51.7	61.4	68.1		603	97.2	45.7	60.9	70.3	76.4		603	93.7	17.6	27.4	37.3	46.5
	602	93.2	19.7	31.8	42.9	52.4		602	96.7	29.3	41.4	51.4	59.6		602	95.6	47.2	59.7	66.9	71.7		602	96.4	53.7	65.8	72.3	76.5		602	97.5	36.9	51.6	61.3	68		602	97.2	45.5	60.7	70.2	76.3		602	93.6	17.4	27.3	37.2	46.4
	601	93.1	19.5	31.6	42.7	52.2		601	96.7	29.1	41.2	51.2	59.5		601	95.6	47.1	59.5	66.7	71.5		601	96.4	53.5	65.6	72.1	76.3		601	97.5	36.8	51.4	61.2	67.9		601	97.2	45.3	60.5	70	76.2		601	93.6	17.3	27.1	37	46.2
	600	93	19.3	31.4	42.5	52		600	96.7	28.8	40.9	51	59.3		600	95.5	46.9	59.4	66.6	71.3		600	96.4	53.3	65.4	71.9	76.1		600	97.5	36.7	51.3	61	67.8		600	97.2	45	60.3	69.8	76		600	93.5	17.2	27	36.8	46
	599	92.9	19.2	31.2	42.3	51.8		599	96.6	28.6	40.7	50.8	59.1		599	95.5	46.7	59.2	66.4	71.2		599	96.3	53.1	65.2	71.7	75.9		599	97.5	36.5	51.2	60.9	67.7		599	97.2	44.8	60.1	69.7	75.9		599	93.4	17.1	26.8	36.7	45.9
	598	92.9	19	31	42.1	51.6		598	96.6	28.5	40.5	50.7	58.9		598	95.5	46.6	59	66.2	71		598	96.3	52.9	64.9	71.5	75.7		598	97.5	36.4	51.1	60.8	67.6		598	97.2	44.6	59.9	69.5	75.7		598	93.4	17	26.7	36.6	45.7
	597	92.8	18.9	30.8	41.9	51.4		597	96.6	28.3	40.4	50.5	58.8		597	95.4	46.4	58.9	66.1	70.9		597	96.2	52.6	64.7	71.3	75.5		597	97.5	36.3	51	60.7	67.5		597	97.1	44.4	59.7	69.3	75.6		597	93.3	16.9	26.6	36.4	45.6
	596	92.7	18.7	30.7	41.7	51.2		596	96.6	28.1	40.2	50.3	58.6		596	95.4	46.3	58.7	65.9	70.7		596	96.2	52.4	64.5	71.1	75.3		596	97.5	36.2	50.9	60.6	67.4		596	97.1	44.2	59.5	69.2	75.4		596	93.3	16.8	26.5	36.3	45.5
	595	92.6	18.6	30.5	41.5	51.1		595	96.6	27.9	40	50.2	58.5		595	95.4	46.2	58.6	65.8	70.6		595	96.2	52.2	64.3	70.9	75.1		595	97.4	36.1	50.8	60.5	67.4		595	97.1	44	59.4	69	75.3		595	93.2	16.7	26.4	36.2	45.4
	594	92.6	18.4	30.3	41.3	50.9		594	96.6	27.8	39.8	50	58.3		594	95.4	46.1	58.4	65.6	70.4		594	96.1	52	64.1	70.6	74.8		594	97.4	36	50.7	60.4	67.3		594	97	43.8	59.2	68.8	75.1		594	93.1	16.6	26.3	36.1	45.2
	593	92.5	18.3	30.2	41.2	50.7		593	96.6	27.6	39.7	49.8	58.2		593	95.4	46	58.3	65.5	70.3		593	96.1	51.8	63.8	70.4	74.6		593	97.4	35.9	50.6	60.4	67.2		593	96.9	43.6	59	68.7	75		593	93.1	16.5	26.2	36	45.1
	592	92.5	18.2	30	41	50.6		592	96.6	27.4	39.5	49.7	58.1		592	95.3	45.9	58.2	65.4	70.2		592	96.1	51.6	63.6	70.2	74.4		592	97.3	35.8	50.5	60.3	67.1		592	96.9	43.5	58.8	68.5	74.9		592	93	16.5	26.1	35.9	45
	591	92.4	18.1	29.9	40.9	50.4		591	96.6	27.3	39.3	49.5	57.9		591	95.3	45.8	58.1	65.3	70		591	96	51.4	63.4	70	74.2		591	97.3	35.8	50.4	60.2	67		591	96.8	43.3	58.6	68.3	74.7		591	93	16.4	26	35.8	44.9
	590	92.4	18	29.8	40.7	50.3		590	96.6	27.1	39.2	49.4	57.8		590	95.3	45.7	58	65.1	69.9		590	95.9	51.2	63.2	69.8	74		590	97.2	35.7	50.3	60.1	67		590	96.7	43.1	58.5	68.2	74.5		590	92.9	16.3	25.9	35.7	44.8
	589	92.4	17.8	29.6	40.6	50.2		589	96.6	27	39	49.2	57.6		589	95.3	45.6	57.8	65	69.8		589	95.9	51	63	69.6	73.8		589	97.1	35.6	50.2	60	66.9		589	96.6	42.9	58.3	68	74.4		589	92.8	16.3	25.8	35.6	44.7
	588	92.4	17.8	29.5	40.5	50		588	96.6	26.8	38.9	49.1	57.5		588	95.3	45.5	57.7	64.9	69.7		588	95.8	50.8	62.8	69.4	73.6		588	97.1	35.6	50.2	60	66.8		588	96.5	42.8	58.1	67.9	74.2		588	92.8	16.2	25.8	35.5	44.7
	587	92.4	17.7	29.4	40.4	49.9		587	96.6	26.7	38.7	49	57.4		587	95.3	45.4	57.6	64.8	69.6		587	95.8	50.6	62.6	69.2	73.4		587	97	35.5	50.1	59.9	66.7		587	96.4	42.6	58	67.7	74.1		587	92.7	16.2	25.7	35.5	44.6
	586	92.4	17.6	29.3	40.3	49.8		586	96.5	26.5	38.6	48.8	57.3		586	95.3	45.3	57.5	64.7	69.5		586	95.7	50.5	62.4	69	73.3		586	97	35.5	50.1	59.8	66.7		586	96.3	42.5	57.8	67.6	74		586	92.7	16.1	25.7	35.4	44.5
	585	92.4	17.5	29.2	40.2	49.7		585	96.5	26.4	38.4	48.7	57.1		585	95.3	45.3	57.4	64.6	69.4		585	95.6	50.3	62.2	68.8	73.1		585	96.9	35.4	50	59.8	66.6		585	96.3	42.3	57.7	67.4	73.8		585	92.6	16.1	25.6	35.3	44.5
	584	92.4	17.4	29.1	40.1	49.7		584	96.4	26.3	38.3	48.5	57		584	95.2	45.2	57.3	64.5	69.3		584	95.5	50.1	62	68.6	72.9		584	96.8	35.4	50	59.7	66.5		584	96.2	42.2	57.5	67.3	73.7		584	92.6	16.1	25.6	35.3	44.4
	583	92.4	17.4	29.1	40	49.6		583	96.3	26.1	38.1	48.4	56.9		583	95.2	45.1	57.3	64.4	69.2		583	95.5	50	61.8	68.5	72.8		583	96.8	35.4	49.9	59.7	66.5		583	96.1	42.1	57.4	67.2	73.6		583	92.5	16	25.5	35.2	44.3
	582	92.4	17.3	29	39.9	49.5		582	96.2	26	38	48.3	56.7		582	95.2	45.1	57.2	64.3	69		582	95.4	49.8	61.7	68.3	72.6		582	96.7	35.4	49.9	59.6	66.4		582	96	41.9	57.3	67	73.4		582	92.5	16	25.5	35.2	44.3
	581	92.5	17.3	28.9	39.9	49.5		581	96.1	25.9	37.9	48.1	56.6		581	95.1	45	57.1	64.2	69		581	95.3	49.7	61.5	68.2	72.5		581	96.6	35.4	49.9	59.6	66.4		581	95.9	41.8	57.2	66.9	73.3		581	92.4	16	25.5	35.2	44.3
	580	92.5	17.2	28.9	39.8	49.4		580	96	25.8	37.7	48	56.5		580	95.1	45	57	64.1	68.8		580	95.2	49.5	61.4	68	72.3		580	96.6	35.4	49.9	59.6	66.4		580	95.9	41.7	57.1	66.8	73.2		580	92.4	16	25.5	35.1	44.2
	579	92.5	17.2	28.8	39.8	49.4		579	95.9	25.7	37.6	47.9	56.3		579	95.1	44.9	56.9	64	68.7		579	95.1	49.4	61.2	67.9	72.2		579	96.6	35.4	49.9	59.6	66.4		579	95.8	41.6	57	66.7	73.2		579	92.3	16	25.4	35.1	44.2
	578	92.5	17.1	28.8	39.8	49.3		578	95.8	25.6	37.5	47.8	56.2		578	95	44.9	56.8	63.9	68.6		578	95.1	49.3	61.1	67.8	72.1		578	96.5	35.4	49.9	59.6	66.4		578	95.8	41.6	56.9	66.7	73.1		578	92.3	16	25.4	35.1	44.2
	577	92.5	17.1	28.8	39.7	49.3		577	95.7	25.5	37.4	47.6	56.1		577	94.9	44.8	56.7	63.8	68.5		577	95	49.1	61	67.6	71.9		577	96.5	35.5	49.9	59.6	66.4		577	95.8	41.5	56.8	66.6	73		577	92.3	16	25.4	35.1	44.2
	576	92.4	17.1	28.8	39.7	49.3		576	95.6	25.4	37.3	47.5	56		576	94.9	44.8	56.7	63.7	68.4		576	94.9	49	60.8	67.5	71.8		576	96.5	35.5	50	59.6	66.4		576	95.8	41.5	56.8	66.5	73		576	92.2	16	25.4	35.1	44.1
	575	92.4	17.1	28.7	39.7	49.3		575	95.5	25.3	37.2	47.4	55.9		575	94.8	44.7	56.6	63.6	68.3		575	94.8	48.9	60.7	67.4	71.7		575	96.5	35.6	50	59.7	66.4		575	95.8	41.4	56.7	66.5	73		575	92.2	16	25.4	35.1	44.2
	574	92.3	17.1	28.7	39.7	49.3		574	95.4	25.2	37.1	47.3	55.8		574	94.7	44.7	56.5	63.5	68.2		574	94.7	48.8	60.6	67.3	71.6		574	96.5	35.6	50.1	59.7	66.5		574	95.8	41.4	56.7	66.5	72.9		574	92.2	16	25.5	35.1	44.2
	573	92.3	17.1	28.7	39.7	49.3		573	95.3	25.1	37	47.2	55.7		573	94.6	44.6	56.4	63.4	68.1		573	94.6	48.7	60.5	67.2	71.5		573	96.5	35.7	50.2	59.8	66.5		573	95.8	41.4	56.7	66.5	72.9		573	92.2	16.1	25.5	35.1	44.2
	572	92.2	17.1	28.7	39.7	49.3		572	95.2	25.1	37	47.2	55.6		572	94.6	44.6	56.4	63.3	68		572	94.5	48.6	60.4	67	71.4		572	96.5	35.8	50.2	59.9	66.6		572	95.8	41.4	56.7	66.5	72.9		572	92.2	16.1	25.5	35.2	44.2
	571	92.1	17.1	28.7	39.7	49.3		571	95.1	25.1	36.9	47.1	55.6		571	94.5	44.6	56.3	63.2	67.9		571	94.4	48.5	60.2	66.9	71.3		571	96.5	35.9	50.3	60	66.7		571	95.8	41.4	56.7	66.5	72.9		571	92.1	16.1	25.6	35.2	44.2
	570	92	17.1	28.7	39.7	49.3		570	95	25	36.9	47.1	55.5		570	94.4	44.5	56.2	63.1	67.8		570	94.4	48.4	60.1	66.8	71.2		570	96.5	36	50.5	60.1	66.7		570	95.9	41.4	56.7	66.5	72.9		570	92.1	16.2	25.6	35.2	44.3
	569	91.9	17.1	28.8	39.7	49.3		569	94.9	25	36.9	47	55.5		569	94.3	44.5	56.1	63	67.7		569	94.3	48.3	60	66.7	71.1		569	96.5	36.2	50.6	60.2	66.8		569	95.9	41.4	56.7	66.5	72.9		569	92.1	16.2	25.7	35.3	44.3
	568	91.8	17.1	28.8	39.7	49.3		568	94.9	25	36.9	47	55.4		568	94.2	44.5	56.1	63	67.6		568	94.2	48.2	59.9	66.6	71		568	96.5	36.3	50.7	60.3	66.9		568	95.9	41.4	56.7	66.5	73		568	92.1	16.3	25.7	35.4	44.4
	567	91.6	17.2	28.8	39.8	49.3		567	94.8	25	36.9	47	55.4		567	94.1	44.5	56	62.9	67.5		567	94.1	48	59.7	66.5	70.8		567	96.5	36.4	50.8	60.4	67.1		567	96	41.4	56.7	66.5	73		567	92.1	16.4	25.8	35.4	44.4
	566	91.5	17.2	28.9	39.8	49.3		566	94.8	25	36.9	47	55.4		566	94	44.5	56	62.8	67.4		566	94	47.9	59.6	66.3	70.7		566	96.5	36.6	51	60.5	67.2		566	96	41.4	56.8	66.5	73		566	92	16.4	25.9	35.5	44.5
	565	91.4	17.3	28.9	39.8	49.3		565	94.8	25.1	36.9	47	55.4		565	94	44.5	55.9	62.7	67.3		565	94	47.8	59.5	66.2	70.6		565	96.5	36.7	51.1	60.7	67.3		565	96	41.4	56.8	66.6	73		565	92	16.5	26	35.6	44.6
	564	91.2	17.3	29	39.9	49.4		564	94.8	25.1	36.9	47.1	55.5		564	93.9	44.5	55.9	62.7	67.3		564	93.9	47.7	59.3	66	70.4		564	96.6	36.9	51.3	60.8	67.4		564	96	41.5	56.8	66.6	73		564	92	16.6	26.1	35.7	44.7
	563	91.1	17.4	29	39.9	49.4		563	94.8	25.2	37	47.1	55.5		563	93.8	44.5	55.8	62.6	67.2		563	93.9	47.5	59.2	65.9	70.3		563	96.5	37	51.4	60.9	67.5		563	96	41.5	56.8	66.6	73		563	92	16.7	26.2	35.8	44.8
	562	91	17.4	29.1	40	49.5		562	94.8	25.2	37.1	47.2	55.6		562	93.8	44.5	55.8	62.6	67.1		562	93.8	47.4	59	65.7	70.1		562	96.5	37.2	51.6	61.1	67.6		562	96	41.5	56.8	66.6	73		562	92	16.8	26.3	35.9	44.9
	561	90.9	17.5	29.2	40.1	49.5		561	94.9	25.3	37.2	47.3	55.7		561	93.7	44.5	55.8	62.5	67.1		561	93.7	47.2	58.8	65.5	69.9		561	96.5	37.4	51.7	61.2	67.8		561	95.9	41.5	56.8	66.6	73		561	92	16.9	26.4	36	45
	560	90.8	17.6	29.3	40.1	49.6		560	94.9	25.4	37.3	47.4	55.7		560	93.7	44.5	55.8	62.5	67		560	93.7	47.1	58.6	65.3	69.7		560	96.5	37.6	51.9	61.4	67.9		560	95.9	41.5	56.9	66.6	73		560	92	17	26.6	36.2	45.1
	559	90.8	17.7	29.4	40.2	49.6		559	95	25.5	37.4	47.5	55.8		559	93.7	44.6	55.8	62.5	67		559	93.6	46.9	58.5	65.1	69.5		559	96.5	37.8	52.1	61.5	68		559	95.8	41.5	56.9	66.6	73		559	92	17.2	26.7	36.3	45.2
	558	90.7	17.8	29.5	40.3	49.7		558	95	25.6	37.5	47.6	56		558	93.6	44.6	55.8	62.5	67		558	93.5	46.7	58.3	64.9	69.3		558	96.5	37.9	52.2	61.6	68.1		558	95.8	41.6	56.9	66.6	73		558	92	17.3	26.9	36.5	45.4
	557	90.7	17.9	29.6	40.4	49.8		557	95	25.7	37.6	47.7	56.1		557	93.6	44.6	55.8	62.5	67		557	93.5	46.6	58.1	64.8	69.1		557	96.5	38.1	52.4	61.8	68.2		557	95.7	41.6	56.9	66.6	73		557	91.9	17.4	27	36.6	45.5
	556	90.7	18	29.7	40.6	49.9		556	95.1	25.8	37.7	47.9	56.2		556	93.6	44.7	55.8	62.5	67		556	93.4	46.4	57.9	64.5	68.9		556	96.4	38.3	52.6	61.9	68.3		556	95.6	41.6	56.9	66.5	72.9		556	91.9	17.6	27.2	36.8	45.7
	555	90.7	18.2	29.9	40.7	50		555	95.1	26	37.9	48	56.3		555	93.6	44.8	55.9	62.5	67		555	93.3	46.2	57.7	64.3	68.7		555	96.4	38.5	52.7	62	68.4		555	95.5	41.6	56.9	66.5	72.9		555	91.9	17.7	27.4	37	45.8
	554	90.8	18.3	30.1	40.8	50.2		554	95.1	26.1	38	48.1	56.4		554	93.6	44.8	55.9	62.5	67		554	93.2	46.1	57.5	64.1	68.5		554	96.3	38.7	52.9	62.2	68.5		554	95.4	41.6	56.8	66.5	72.8		554	91.9	17.9	27.5	37.1	46
	553	90.8	18.5	30.2	41	50.3		553	95.1	26.2	38.1	48.2	56.5		553	93.6	44.9	55.9	62.5	67		553	93.1	45.9	57.3	63.9	68.3		553	96.3	38.9	53.1	62.3	68.6		553	95.2	41.6	56.8	66.5	72.8		553	91.8	18.1	27.7	37.3	46.1
	552	90.9	18.7	30.4	41.2	50.5		552	95	26.4	38.3	48.4	56.7		552	93.7	45	56	62.6	67		552	93	45.7	57.1	63.7	68.1		552	96.2	39.1	53.2	62.4	68.7		552	95.1	41.6	56.8	66.5	72.8		552	91.8	18.2	27.9	37.5	46.3
	551	91	18.8	30.6	41.4	50.6		551	95	26.5	38.4	48.5	56.8		551	93.7	45.1	56	62.6	67		551	92.9	45.6	56.9	63.5	67.9		551	96.2	39.3	53.4	62.6	68.8		551	95	41.6	56.8	66.4	72.7		551	91.8	18.4	28.1	37.7	46.5
	550	91.1	19	30.8	41.6	50.8		550	94.9	26.6	38.6	48.7	56.9		550	93.7	45.1	56.1	62.6	67		550	92.8	45.4	56.7	63.3	67.7		550	96.1	39.5	53.6	62.7	69		550	94.9	41.6	56.8	66.4	72.7		550	91.8	18.6	28.3	37.9	46.7
	549	91.3	19.2	31.1	41.8	51		549	94.9	26.8	38.7	48.8	57		549	93.7	45.2	56.1	62.7	67.1		549	92.7	45.3	56.6	63.2	67.5		549	96.1	39.7	53.8	62.9	69.1		549	94.8	41.7	56.9	66.4	72.7		549	91.8	18.8	28.6	38.1	46.9
	548	91.4	19.5	31.3	42.1	51.3		548	94.8	26.9	38.9	48.9	57.1		548	93.8	45.3	56.2	62.7	67.1		548	92.6	45.1	56.4	63	67.4		548	96	39.9	54	63	69.2		548	94.8	41.7	56.9	66.4	72.7		548	91.8	19	28.8	38.3	47.1
	547	91.5	19.7	31.6	42.3	51.5		547	94.7	27.1	39	49	57.2		547	93.8	45.4	56.3	62.8	67.1		547	92.4	45	56.2	62.9	67.2		547	96	40.1	54.2	63.2	69.3		547	94.7	41.7	56.9	66.4	72.7		547	91.8	19.2	29	38.6	47.3
	546	91.6	19.9	31.9	42.6	51.7		546	94.6	27.2	39.2	49.2	57.3		546	93.8	45.5	56.3	62.8	67.2		546	92.3	44.8	56.1	62.7	67.1		546	96	40.4	54.4	63.4	69.5		546	94.6	41.8	56.9	66.5	72.7		546	91.8	19.5	29.2	38.8	47.5
	545	91.8	20.2	32.1	42.9	52		545	94.4	27.4	39.3	49.3	57.4		545	93.8	45.6	56.4	62.8	67.2		545	92.1	44.7	55.9	62.6	66.9		545	95.9	40.6	54.6	63.5	69.6		545	94.6	41.8	57	66.5	72.7		545	91.8	19.7	29.5	39	47.7
	544	91.9	20.4	32.4	43.2	52.3		544	94.3	27.5	39.5	49.4	57.5		544	93.8	45.7	56.4	62.9	67.2		544	92	44.6	55.8	62.4	66.8		544	95.9	40.9	54.8	63.7	69.8		544	94.6	41.9	57	66.6	72.7		544	91.8	19.9	29.7	39.3	47.9
	543	92	20.7	32.7	43.5	52.5		543	94.2	27.7	39.6	49.5	57.6		543	93.7	45.8	56.5	62.9	67.2		543	91.8	44.5	55.7	62.3	66.7		543	95.9	41.1	55	63.9	69.9		543	94.6	41.9	57.1	66.6	72.8		543	91.8	20.1	30	39.5	48.1
	542	92	21	33	43.8	52.9		542	94	27.9	39.8	49.7	57.7		542	93.7	45.9	56.5	62.9	67.2		542	91.6	44.4	55.6	62.2	66.6		542	95.9	41.4	55.3	64.1	70.1		542	94.6	42	57.2	66.7	72.8		542	91.8	20.4	30.2	39.8	48.4
	541	92.1	21.3	33.4	44.2	53.2		541	94	28.1	40	49.9	57.8		541	93.8	46	56.6	63	67.3		541	91.5	44.4	55.6	62.2	66.6		541	96	41.7	55.6	64.4	70.3		541	94.6	42.1	57.3	66.8	73		541	91.9	20.7	30.5	40.1	48.7
	540	92.1	21.6	33.7	44.4	53.5		540	93.9	28.2	40.1	49.9	57.9		540	93.7	46	56.6	63	67.3		540	91.3	44.2	55.5	62.1	66.5		540	96	42	55.8	64.6	70.5		540	94.7	42.2	57.4	66.9	73		540	91.9	20.9	30.7	40.3	48.8
	539	92.1	21.8	34	44.7	53.7		539	93.7	28.3	40.2	50	58		539	93.6	46	56.6	63	67.2		539	91.1	44.1	55.3	62	66.4		539	96	42.2	56.1	64.8	70.7		539	94.7	42.2	57.4	66.9	73.1		539	91.9	21.1	30.9	40.5	49
	538	92	22.1	34.3	45	54		538	93.6	28.5	40.4	50.2	58.1		538	93.6	46.1	56.6	63	67.2		538	91	44	55.2	61.9	66.3		538	96.1	42.5	56.3	65.1	70.9		538	94.8	42.2	57.5	67	73.1		538	91.9	21.3	31.2	40.7	49.3
	537	92	22.4	34.6	45.3	54.3		537	93.5	28.7	40.5	50.3	58.2		537	93.4	46.2	56.7	63	67.2		537	90.8	44	55.2	61.9	66.3		537	96.1	42.8	56.6	65.3	71.1		537	94.8	42.3	57.6	67.1	73.2		537	91.9	21.5	31.5	41	49.5
	536	91.9	22.7	34.9	45.6	54.6		536	93.5	28.9	40.7	50.5	58.3		536	93.4	46.2	56.7	63	67.2		536	90.6	43.9	55.1	61.8	66.2		536	96.1	43.1	56.9	65.6	71.3		536	94.8	42.4	57.7	67.2	73.3		536	91.9	21.8	31.7	41.2	49.7
	535	91.7	23	35.3	46	54.9		535	93.5	29	40.9	50.6	58.4		535	93.3	46.3	56.7	63	67.2		535	90.5	43.8	55	61.7	66.2		535	96.2	43.4	57.2	65.8	71.6		535	94.9	42.4	57.8	67.3	73.4		535	92	22	32	41.5	49.9
	534	91.6	23.3	35.6	46.3	55.1		534	93.5	29.2	41.1	50.8	58.6		534	93.2	46.3	56.7	62.9	67.1		534	90.3	43.7	54.9	61.7	66.1		534	96.2	43.6	57.4	66	71.8		534	94.9	42.5	57.8	67.3	73.4		534	92	22.3	32.2	41.7	50.2
	533	91.5	23.6	35.9	46.6	55.4		533	93.5	29.5	41.3	51	58.7		533	93.1	46.3	56.7	62.9	67.1		533	90.1	43.6	54.8	61.6	66		533	96.2	43.9	57.7	66.3	72		533	94.9	42.5	57.9	67.4	73.5		533	92	22.5	32.5	42	50.4
	532	91.3	23.9	36.2	46.9	55.7		532	93.5	29.7	41.5	51.2	58.9		532	93	46.4	56.7	62.9	67.1		532	90	43.5	54.7	61.5	65.9		532	96.3	44.2	58	66.5	72.2		532	94.9	42.5	57.9	67.5	73.6		532	92	22.8	32.8	42.2	50.6
	531	91.1	24.3	36.6	47.2	55.8		531	93.6	30	41.8	51.4	59.1		531	92.7	46.5	56.7	62.8	66.9		531	89.7	43.5	54.6	61.2	65.7		531	96	44.6	58.2	66.6	72.2		531	94.6	42.7	58	67.4	73.5		531	91.9	23.2	33.2	42.6	51
	530	91	24.6	36.9	47.4	56.1		530	93.6	30.2	42	51.6	59.2		530	92.6	46.5	56.7	62.8	66.9		530	89.6	43.4	54.5	61.1	65.6		530	96	44.8	58.4	66.8	72.3		530	94.5	42.7	58	67.4	73.5		530	91.9	23.4	33.4	42.8	51.2
	529	91	25	37.2	47.8	56.4		529	93.6	30.4	42.2	51.8	59.4		529	92.5	46.6	56.7	62.8	66.9		529	89.5	43.2	54.3	61	65.4		529	96	45	58.6	67	72.5		529	94.5	42.6	58	67.4	73.4		529	91.9	23.7	33.7	43.1	51.4
	528	90.9	25.3	37.6	48.1	56.7		528	93.6	30.6	42.4	52	59.6		528	92.4	46.6	56.7	62.8	66.9		528	89.3	43.1	54.2	60.9	65.3		528	96	45.3	58.8	67.2	72.7		528	94.4	42.6	58	67.4	73.4		528	92	23.9	33.9	43.3	51.6
	527	90.9	25.7	38	48.4	56.9		527	93.7	30.9	42.7	52.2	59.7		527	92.4	46.7	56.7	62.8	66.8		527	89.2	42.9	54	60.7	65.1		527	96	45.5	59	67.4	72.8		527	94.3	42.6	57.9	67.4	73.4		527	92	24.2	34.2	43.6	51.8
	526	90.9	26.1	38.4	48.7	57.2		526	93.7	31.1	42.9	52.4	59.9		526	92.3	46.7	56.7	62.8	66.8		526	89.1	42.7	53.8	60.5	65		526	96	45.7	59.2	67.5	73		526	94.2	42.5	57.9	67.3	73.3		526	92	24.5	34.5	43.8	52
	525	90.9	26.4	38.7	49.1	57.5		525	93.7	31.3	43.1	52.6	60.1		525	92.3	46.7	56.8	62.8	66.8		525	89	42.5	53.6	60.3	64.8		525	96	45.9	59.4	67.7	73.1		525	94.1	42.4	57.8	67.3	73.3		525	92	24.7	34.7	44.1	52.3
	524	90.9	26.8	39.1	49.5	57.8		524	93.7	31.6	43.4	52.8	60.3		524	92.2	46.8	56.8	62.8	66.8		524	88.9	42.3	53.4	60.1	64.6		524	96	46.1	59.6	67.8	73.2		524	93.9	42.3	57.8	67.2	73.2		524	92	25	35	44.3	52.5
	523	90.9	27.2	39.5	49.8	58.2		523	93.7	31.9	43.6	53	60.5		523	92.2	46.8	56.8	62.8	66.9		523	88.8	42.2	53.2	59.9	64.4		523	96	46.3	59.8	68	73.3		523	93.8	42.3	57.7	67.2	73.1		523	92.1	25.2	35.3	44.6	52.7
	522	91	27.7	40	50.2	58.5		522	93.7	32.1	43.8	53.2	60.6		522	92.2	46.9	56.8	62.9	66.9		522	88.6	41.9	53	59.7	64.2		522	96	46.5	59.9	68.1	73.4		522	93.7	42.1	57.6	67.1	73		522	92.1	25.5	35.5	44.8	52.9
	521	91.1	28.1	40.4	50.6	58.8		521	93.7	32.4	44.1	53.4	60.8		521	92.2	46.9	56.9	62.9	66.9		521	88.5	41.7	52.8	59.5	63.9		521	96	46.6	60.1	68.2	73.5		521	93.6	42	57.6	67	73		521	92.1	25.8	35.8	45	53.1
	520	91.2	28.5	40.8	51	59.1		520	93.7	32.6	44.3	53.6	61		520	92.2	46.9	56.9	62.9	66.9		520	88.4	41.5	52.5	59.3	63.7		520	95.9	46.8	60.2	68.3	73.6		520	93.4	41.9	57.5	66.9	72.9		520	92.1	26	36	45.3	53.3
	519	91.3	29	41.3	51.4	59.5		519	93.6	32.8	44.5	53.8	61.2		519	92.2	47	57	63	67		519	88.2	41.3	52.3	59	63.5		519	95.9	46.9	60.3	68.4	73.6		519	93.3	41.8	57.4	66.9	72.8		519	92.1	26.3	36.3	45.5	53.5
	518	91.5	29.5	41.7	51.8	59.9		518	93.6	33.1	44.8	54	61.3		518	92.2	47	57	63	67		518	88.1	41.1	52.1	58.8	63.3		518	95.9	47	60.4	68.5	73.7		518	93.2	41.7	57.3	66.8	72.7		518	92.2	26.5	36.5	45.7	53.7
	517	91.6	29.9	42.2	52.2	60.2		517	93.5	33.3	45	54.2	61.5		517	92.3	47	57	63	67		517	87.9	40.8	51.8	58.6	63		517	95.9	47.1	60.5	68.6	73.8		517	93.1	41.6	57.2	66.7	72.6		517	92.2	26.7	36.7	45.9	53.9
	516	91.8	30.4	42.7	52.7	60.6		516	93.5	33.5	45.2	54.4	61.6		516	92.3	47.1	57.1	63.1	67.1		516	87.8	40.6	51.6	58.4	62.8		516	95.9	47.2	60.6	68.6	73.8		516	93	41.4	57.1	66.6	72.6		516	92.2	26.9	36.9	46.1	54.1
	515	91.9	30.9	43.1	53.1	61		515	93.4	33.8	45.4	54.6	61.8		515	92.3	47.1	57.1	63.1	67.1		515	87.6	40.4	51.4	58.1	62.6		515	95.9	47.2	60.7	68.7	73.9		515	93	41.3	57	66.6	72.5		515	92.2	27.2	37.2	46.3	54.3
	514	92.1	31.4	43.6	53.5	61.4		514	93.3	34	45.6	54.7	61.9		514	92.4	47.1	57.1	63.1	67.1		514	87.4	40.1	51.2	57.9	62.4		514	95.9	47.3	60.7	68.7	73.9		514	92.9	41.1	56.9	66.5	72.5		514	92.2	27.4	37.4	46.5	54.4
	513	92.2	31.9	44.1	54	61.8		513	93.2	34.2	45.8	54.9	62		513	92.4	47	57.1	63.1	67.1		513	87.2	39.9	51	57.7	62.2		513	95.9	47.3	60.8	68.8	73.9		513	92.9	41	56.8	66.4	72.4		513	92.2	27.6	37.5	46.6	54.6
	512	92.3	32.4	44.6	54.4	62.2		512	93.1	34.4	46	55.1	62.1		512	92.4	47	57.1	63.1	67.1		512	87	39.7	50.8	57.5	62		512	95.9	47.4	60.9	68.8	74		512	92.9	40.8	56.8	66.4	72.3		512	92.3	27.7	37.7	46.8	54.7
	511	92.4	32.9	45.1	54.9	62.6		511	93.1	34.6	46.2	55.2	62.3		511	92.4	47	57.1	63.1	67.1		511	86.8	39.5	50.6	57.4	61.9		511	95.9	47.4	60.9	68.9	74		511	92.9	40.7	56.7	66.3	72.3		511	92.3	27.9	37.9	47	54.8
	510	92.5	33.4	45.6	55.3	62.9		510	93	34.8	46.3	55.3	62.3		510	92.4	46.9	57	63.1	67.1		510	86.6	39.3	50.4	57.2	61.7		510	95.9	47.4	60.9	68.9	74		510	92.9	40.5	56.5	66.2	72.2		510	92.3	28.1	38	47.1	54.9
	509	92.5	33.9	46	55.7	63.3		509	93	35	46.5	55.5	62.5		509	92.4	46.9	57	63	67		509	86.4	39.1	50.2	57	61.6		509	96	47.4	60.9	69	74.1		509	92.9	40.3	56.4	66.2	72.2		509	92.3	28.2	38.1	47.2	55
	508	92.5	34.3	46.5	56.1	63.7		508	92.9	35.2	46.7	55.6	62.5		508	92.4	46.8	56.9	63	67		508	86.1	38.9	50	56.9	61.4		508	96	47.4	61	69	74.1		508	92.9	40.1	56.3	66.1	72.1		508	92.3	28.3	38.3	47.3	55.1
	507	92.5	34.8	46.9	56.5	64		507	92.9	35.3	46.8	55.7	62.6		507	92.3	46.7	56.8	62.9	66.9		507	85.9	38.7	49.9	56.7	61.3		507	96	47.3	60.9	69	74.1		507	92.8	39.9	56.2	66	72.1		507	92.4	28.4	38.4	47.4	55.2
	506	92.5	35.3	47.4	56.9	64.4		506	92.9	35.5	46.9	55.8	62.7		506	92.2	46.5	56.7	62.8	66.8		506	85.7	38.6	49.7	56.6	61.2		506	96.1	47.3	60.9	69	74.1		506	92.8	39.7	56	65.9	72		506	92.4	28.5	38.4	47.5	55.3
	505	92.5	35.7	47.8	57.3	64.7		505	92.9	35.6	47.1	55.9	62.8		505	92.2	46.4	56.6	62.7	66.7		505	85.5	38.4	49.5	56.4	61		505	96.1	47.2	60.9	69	74.1		505	92.8	39.4	55.8	65.8	71.9		505	92.4	28.6	38.5	47.5	55.3
	504	92.4	36.1	48.2	57.6	65		504	93	35.8	47.2	56	62.9		504	92.1	46.3	56.4	62.6	66.6		504	85.2	38.2	49.4	56.3	60.9		504	96.2	47.1	60.9	69	74.1		504	92.8	39.1	55.6	65.6	71.8		504	92.5	28.7	38.6	47.6	55.3
	503	92.3	36.5	48.5	57.9	65.2		503	93	35.9	47.3	56.1	62.9		503	92	46.1	56.3	62.4	66.5		503	85	38	49.2	56.2	60.8		503	96.2	47	60.8	69	74.1		503	92.7	38.9	55.4	65.5	71.6		503	92.5	28.7	38.6	47.6	55.4
	502	92.2	36.9	48.9	58.2	65.5		502	93.1	36	47.4	56.1	63		502	91.9	45.9	56.1	62.3	66.4		502	84.8	37.9	49.1	56.1	60.7		502	96.3	46.9	60.8	68.9	74.1		502	92.7	38.6	55.2	65.3	71.4		502	92.5	28.8	38.6	47.6	55.4
	501	92.2	37.2	49.2	58.5	65.7		501	93.1	36	47.4	56.2	63		501	91.7	45.7	56	62.1	66.2		501	84.7	37.7	48.9	55.9	60.6		501	96.3	46.7	60.7	68.8	74		501	92.6	38.2	54.9	65.1	71.3		501	92.5	28.8	38.6	47.6	55.4
	500	92.1	37.5	49.4	58.7	65.9		500	93.2	36.1	47.4	56.2	63		500	91.6	45.6	55.8	62	66.1		500	84.5	37.5	48.8	55.8	60.4		500	96.4	46.6	60.5	68.8	74		500	92.5	37.9	54.7	64.9	71.1		500	92.5	28.8	38.6	47.6	55.4
	499	92	37.8	49.7	58.9	66		499	93.2	36.1	47.5	56.2	63		499	91.5	45.4	55.6	61.8	65.9		499	84.3	37.3	48.6	55.6	60.3		499	96.4	46.4	60.4	68.7	73.9		499	92.3	37.5	54.4	64.6	70.9		499	92.6	28.8	38.6	47.6	55.3
	498	92	38	49.9	59.1	66.2		498	93.3	36.1	47.4	56.2	63		498	91.4	45.2	55.4	61.6	65.8		498	84.1	37.1	48.4	55.5	60.1		498	96.5	46.2	60.3	68.6	73.8		498	92.2	37.2	54.1	64.4	70.7		498	92.6	28.7	38.6	47.5	55.3
	497	92	38.2	50	59.2	66.3		497	93.3	36	47.4	56.2	63		497	91.3	45	55.3	61.5	65.6		497	84	36.9	48.2	55.3	60		497	96.5	46	60.1	68.5	73.7		497	92.1	36.8	53.7	64.1	70.4		497	92.6	28.7	38.5	47.4	55.2
	496	92	38.4	50.1	59.3	66.3		496	93.3	36	47.3	56.1	62.9		496	91.2	44.8	55.1	61.3	65.5		496	83.9	36.7	48	55.1	59.8		496	96.5	45.7	60	68.3	73.6		496	91.9	36.4	53.4	63.8	70.2		496	92.6	28.6	38.4	47.4	55.1
	495	92	38.5	50.2	59.4	66.4		495	93.4	35.9	47.2	56	62.8		495	91.1	44.6	54.9	61.2	65.3		495	83.7	36.5	47.8	54.9	59.6		495	96.5	45.5	59.8	68.2	73.5		495	91.8	36	53.1	63.5	69.9		495	92.6	28.5	38.3	47.3	55.1
	494	92	38.5	50.3	59.4	66.4		494	93.4	35.7	47.1	55.8	62.7		494	91	44.5	54.8	61	65.2		494	83.6	36.3	47.6	54.7	59.4		494	96.5	45.2	59.6	68	73.4		494	91.6	35.6	52.7	63.2	69.7		494	92.7	28.4	38.2	47.2	54.9
	493	92.1	38.6	50.3	59.4	66.4		493	93.3	35.5	46.9	55.7	62.5		493	91	44.3	54.6	60.9	65.1		493	83.5	36.1	47.4	54.5	59.2		493	96.5	45	59.4	67.9	73.2		493	91.5	35.2	52.4	62.9	69.4		493	92.7	28.3	38.1	47	54.8
	492	92.2	38.6	50.3	59.3	66.3		492	93.3	35.3	46.7	55.5	62.3		492	90.9	44.2	54.5	60.8	65		492	83.4	35.9	47.2	54.3	59		492	96.5	44.7	59.2	67.7	73.1		492	91.3	34.8	52	62.6	69.1		492	92.7	28.1	37.9	46.9	54.7
	491	92.3	38.5	50.2	59.2	66.2		491	93.3	35	46.4	55.2	62.1		491	90.9	44.1	54.4	60.7	64.9		491	83.3	35.7	47	54.1	58.8		491	96.5	44.4	59	67.6	72.9		491	91.2	34.3	51.7	62.3	68.9		491	92.7	28	37.7	46.7	54.5
	490	92.4	38.4	50.1	59.2	66.2		490	93.2	34.8	46.1	54.9	61.9		490	90.9	44	54.3	60.6	64.8		490	83.2	35.5	46.8	53.9	58.6		490	96.5	44.1	58.8	67.4	72.8		490	91.1	33.9	51.3	62	68.6		490	92.7	27.8	37.6	46.5	54.4
	489	92.6	38.3	49.9	59	66		489	93.2	34.4	45.8	54.6	61.6		489	90.9	43.8	54.2	60.6	64.8		489	83.1	35.3	46.6	53.6	58.4		489	96.5	43.9	58.5	67.2	72.7		489	91	33.5	50.9	61.7	68.3		489	92.7	27.6	37.3	46.3	54.2
	488	92.7	38.1	49.7	58.8	65.9		488	93.1	34.1	45.4	54.3	61.2		488	90.9	43.8	54.2	60.5	64.7		488	83	35.1	46.4	53.4	58.2		488	96.5	43.6	58.3	67.1	72.5		488	90.9	33.1	50.6	61.5	68.1		488	92.7	27.4	37.1	46.1	54
	487	92.8	37.8	49.5	58.6	65.7		487	93	33.7	45	53.9	60.9		487	90.9	43.7	54.1	60.5	64.7		487	82.8	35	46.2	53.2	58		487	96.5	43.3	58.1	66.9	72.4		487	90.8	32.7	50.2	61.2	67.8		487	92.7	27.2	36.9	45.9	53.8
	486	92.9	37.6	49.2	58.4	65.5		486	93	33.2	44.6	53.5	60.5		486	91	43.6	54.1	60.4	64.7		486	82.7	34.8	46	53.1	57.8		486	96.5	43	57.9	66.7	72.3		486	90.7	32.3	49.9	60.9	67.6		486	92.7	26.9	36.6	45.6	53.5
	485	93	37.2	48.9	58.1	65.2		485	92.9	32.8	44.1	53	60.1		485	91	43.6	54	60.4	64.7		485	82.6	34.7	45.9	52.9	57.6		485	96.5	42.8	57.7	66.6	72.1		485	90.7	31.9	49.6	60.6	67.4		485	92.7	26.7	36.4	45.4	53.3
	484	93.1	36.9	48.5	57.7	64.9		484	92.8	32.3	43.6	52.6	59.7		484	91	43.5	54	60.4	64.7		484	82.4	34.6	45.7	52.8	57.5		484	96.6	42.5	57.6	66.5	72		484	90.7	31.5	49.2	60.3	67.1		484	92.7	26.4	36.1	45.1	53
	483	93.1	36.5	48.1	57.4	64.6		483	92.8	31.8	43.1	52.1	59.3		483	91.1	43.5	54	60.4	64.7		483	82.3	34.5	45.6	52.7	57.4		483	96.6	42.3	57.4	66.3	71.9		483	90.6	31.2	48.9	60.1	66.9		483	92.8	26.1	35.8	44.8	52.8
	482	93.1	36	47.7	57	64.3		482	92.8	31.3	42.6	51.6	58.8		482	91.1	43.5	54	60.4	64.7		482	82.1	34.4	45.5	52.6	57.3		482	96.6	42	57.2	66.2	71.8		482	90.6	30.8	48.5	59.8	66.7		482	92.8	25.8	35.5	44.5	52.5
	481	93	35.6	47.2	56.6	63.9		481	92.8	30.7	42	51.1	58.3		481	91.1	43.5	54	60.4	64.7		481	82	34.4	45.5	52.5	57.2		481	96.7	41.8	57	66.1	71.7		481	90.5	30.4	48.2	59.5	66.4		481	92.8	25.5	35.1	44.2	52.2
	480	93	35.1	46.7	56.1	63.5		480	92.8	30.2	41.5	50.6	57.9		480	91.1	43.5	53.9	60.4	64.7		480	81.8	34.3	45.4	52.5	57.2		480	96.7	41.6	56.9	66	71.6		480	90.5	30	47.9	59.2	66.2		480	92.8	25.2	34.8	43.8	51.9
	479	92.9	34.5	46.2	55.6	63		479	92.8	29.6	40.9	50	57.4		479	91.1	43.5	53.9	60.3	64.6		479	81.7	34.3	45.4	52.4	57.1		479	96.7	41.4	56.7	65.8	71.5		479	90.4	29.6	47.5	58.9	65.9		479	92.8	24.9	34.5	43.5	51.6
	478	92.8	34	45.7	55.1	62.6		478	92.8	29.1	40.3	49.5	56.9		478	91.1	43.5	53.9	60.3	64.6		478	81.5	34.3	45.4	52.5	57.1		478	96.8	41.2	56.6	65.7	71.5		478	90.4	29.3	47.2	58.7	65.7		478	92.8	24.6	34.2	43.2	51.3
	477	92.6	33.5	45.1	54.6	62.1		477	92.9	28.5	39.8	49	56.4		477	91	43.5	53.9	60.3	64.6		477	81.4	34.4	45.4	52.5	57.2		477	96.8	41	56.4	65.6	71.4		477	90.3	28.9	46.8	58.3	65.4		477	92.9	24.3	33.8	42.9	51
	476	92.5	32.9	44.6	54.1	61.7		476	92.9	28	39.2	48.5	55.9		476	91	43.5	53.9	60.3	64.6		476	81.2	34.4	45.5	52.5	57.2		476	96.9	40.8	56.3	65.5	71.3		476	90.2	28.6	46.5	58.1	65.2		476	92.9	24	33.5	42.6	50.7
	475	92.4	32.4	44	53.5	61.2		475	93	27.5	38.7	47.9	55.5		475	90.9	43.5	53.9	60.3	64.6		475	81.1	34.5	45.5	52.6	57.3		475	96.9	40.6	56.2	65.4	71.2		475	90	28.2	46.2	57.8	64.9		475	92.9	23.7	33.2	42.2	50.4
	474	92.3	31.9	43.5	53	60.7		474	93	27	38.2	47.4	55		474	90.8	43.5	53.9	60.3	64.5		474	81	34.6	45.6	52.6	57.3		474	97	40.4	56.1	65.3	71.1		474	89.9	27.9	45.8	57.4	64.6		474	92.9	23.5	32.9	41.9	50.1
	473	92.2	31.4	42.9	52.5	60.3		473	93	26.6	37.7	47	54.6		473	90.7	43.5	53.9	60.2	64.5		473	80.9	34.6	45.7	52.7	57.4		473	97	40.3	55.9	65.3	71.1		473	89.8	27.5	45.5	57.2	64.3		473	93	23.2	32.6	41.7	49.8
	472	92.2	30.9	42.5	52.1	59.8		472	93.1	26.1	37.3	46.6	54.2		472	90.7	43.6	53.9	60.2	64.5		472	80.8	34.7	45.8	52.8	57.5		472	97.1	40.1	55.8	65.2	71		472	89.6	27.2	45.2	56.9	64.1		472	93	23	32.4	41.4	49.6
	471	92.1	30.5	42	51.6	59.4		471	93.1	25.7	36.8	46.2	53.8		471	90.6	43.6	53.9	60.2	64.4		471	80.8	34.8	45.9	52.9	57.5		471	97.2	40	55.7	65.1	70.9		471	89.5	26.9	44.9	56.6	63.8		471	93	22.7	32.1	41.2	49.4
	470	92.1	30.1	41.6	51.2	59		470	93.1	25.4	36.5	45.8	53.5		470	90.5	43.6	53.9	60.2	64.4		470	80.7	34.9	45.9	52.9	57.6		470	97.2	39.8	55.6	65	70.8		470	89.4	26.6	44.6	56.3	63.6		470	93.1	22.5	31.9	40.9	49.1
	469	92.2	29.7	41.2	50.8	58.7		469	93.2	25.1	36.1	45.5	53.2		469	90.5	43.7	53.9	60.2	64.4		469	80.7	35	46	53	57.7		469	97.2	39.7	55.5	64.9	70.8		469	89.2	26.4	44.3	56	63.3		469	93.1	22.3	31.7	40.7	48.9
	468	92.2	29.4	40.8	50.5	58.4		468	93.2	24.8	35.8	45.2	52.9		468	90.4	43.8	54	60.3	64.4		468	80.7	35.1	46.1	53.1	57.7		468	97.3	39.6	55.5	64.9	70.7		468	89.1	26.1	44	55.8	63.1		468	93.2	22.1	31.5	40.5	48.8
	467	92.3	29.1	40.5	50.2	58.1		467	93.2	24.6	35.6	44.9	52.7		467	90.4	43.9	54.1	60.3	64.5		467	80.8	35.2	46.2	53.1	57.8		467	97.4	39.5	55.4	64.8	70.7		467	89	25.9	43.8	55.6	62.9		467	93.2	22	31.3	40.3	48.6
	466	92.4	28.9	40.3	50	57.9		466	93.2	24.4	35.4	44.7	52.5		466	90.4	44	54.1	60.4	64.5		466	80.8	35.3	46.3	53.2	57.8		466	97.4	39.4	55.3	64.8	70.6		466	88.9	25.7	43.6	55.4	62.7		466	93.3	21.8	31.1	40.2	48.5
	465	92.6	28.7	40.1	49.8	57.7		465	93.2	24.3	35.2	44.6	52.3		465	90.5	44.1	54.2	60.5	64.6		465	80.9	35.4	46.3	53.3	57.9		465	97.5	39.4	55.3	64.7	70.6		465	88.9	25.5	43.4	55.2	62.5		465	93.3	21.7	31	40.1	48.3
	464	92.7	28.5	39.9	49.6	57.6		464	93.3	24.2	35.1	44.5	52.2		464	90.5	44.2	54.3	60.6	64.7		464	80.9	35.5	46.4	53.3	57.9		464	97.5	39.3	55.2	64.7	70.6		464	88.8	25.3	43.2	55	62.3		464	93.4	21.6	30.9	39.9	48.2
	463	92.8	28.4	39.8	49.5	57.4		463	93.3	24.1	35	44.4	52.1		463	90.6	44.3	54.5	60.7	64.8		463	81	35.6	46.5	53.3	57.9		463	97.6	39.3	55.2	64.6	70.5		463	88.7	25.1	43	54.8	62.1		463	93.4	21.5	30.7	39.8	48.1
	462	92.9	28.3	39.7	49.4	57.3		462	93.3	24	35	44.3	52.1		462	90.6	44.5	54.6	60.8	64.9		462	81	35.7	46.5	53.4	57.9		462	97.6	39.2	55.1	64.6	70.5		462	88.6	25	42.8	54.6	62		462	93.4	21.4	30.6	39.7	48
	461	93	28.3	39.6	49.3	57.3		461	93.3	24.1	35	44.3	52.1		461	90.7	44.6	54.7	60.9	65		461	81.1	35.8	46.6	53.4	57.9		461	97.6	39.2	55.1	64.6	70.5		461	88.5	24.9	42.7	54.5	61.8		461	93.5	21.3	30.5	39.6	47.9
	460	93	28.2	39.6	49.3	57.3		460	93.3	24.1	35	44.4	52.1		460	90.8	44.8	54.9	61	65.1		460	81.1	35.9	46.7	53.5	58		460	97.7	39.2	55.1	64.6	70.5		460	88.5	24.8	42.6	54.4	61.7		460	93.5	21.2	30.5	39.5	47.9
	459	93.1	28.2	39.6	49.3	57.2		459	93.4	24.1	35.1	44.4	52.2		459	90.8	45	55	61.2	65.2		459	81.1	36	46.8	53.5	58		459	97.7	39.2	55.1	64.6	70.4		459	88.4	24.7	42.5	54.2	61.6		459	93.5	21.1	30.4	39.5	47.8
	458	93.1	28.2	39.6	49.3	57.2		458	93.4	24.2	35.2	44.5	52.3		458	90.9	45.1	55.2	61.3	65.3		458	81.1	36.2	46.9	53.6	58.1		458	97.7	39.2	55.1	64.6	70.4		458	88.3	24.6	42.4	54.1	61.4		458	93.5	21.1	30.3	39.4	47.7
	457	93	28.2	39.6	49.3	57.3		457	93.4	24.3	35.3	44.6	52.4		457	91	45.3	55.3	61.4	65.4		457	81.1	36.3	47	53.7	58.1		457	97.7	39.3	55.2	64.6	70.4		457	88.2	24.5	42.3	54	61.3		457	93.5	21	30.2	39.3	47.7
	456	93	28.3	39.6	49.3	57.3		456	93.4	24.5	35.5	44.8	52.5		456	91	45.4	55.4	61.5	65.5		456	81.1	36.5	47.1	53.8	58.2		456	97.7	39.3	55.2	64.6	70.4		456	88.1	24.5	42.2	53.9	61.2		456	93.6	20.9	30.2	39.3	47.6
	455	92.9	28.3	39.7	49.4	57.3		455	93.5	24.6	35.6	44.9	52.7		455	91.1	45.6	55.5	61.6	65.6		455	81.1	36.7	47.2	53.9	58.3		455	97.7	39.4	55.2	64.6	70.4		455	88.1	24.5	42.1	53.9	61.1		455	93.6	20.9	30.1	39.2	47.6
	454	92.9	28.3	39.7	49.4	57.3		454	93.5	24.8	35.8	45.1	52.8		454	91	45.7	55.6	61.7	65.7		454	81.1	36.8	47.4	54	58.4		454	97.7	39.4	55.3	64.7	70.4		454	88	24.5	42.1	53.8	61		454	93.5	20.9	30.1	39.2	47.6
	453	92.8	28.4	39.7	49.4	57.4		453	93.5	24.9	36	45.3	53		453	91.1	45.9	55.7	61.8	65.7		453	81.1	37	47.6	54.2	58.6		453	97.7	39.5	55.4	64.7	70.5		453	87.9	24.5	42.1	53.8	61		453	93.5	20.8	30.1	39.2	47.6
	452	92.7	28.4	39.8	49.4	57.4		452	93.5	25.1	36.1	45.5	53.2		452	91	46	55.8	61.8	65.8		452	81.1	37.3	47.8	54.4	58.8		452	97.7	39.6	55.4	64.8	70.5		452	87.8	24.5	42.1	53.7	60.9		452	93.5	20.9	30.1	39.2	47.6
	451	92.7	28.4	39.8	49.5	57.4		451	93.6	25.3	36.3	45.7	53.4		451	91	46.1	55.9	61.9	65.8		451	81.1	37.5	48	54.6	59		451	97.7	39.8	55.5	64.8	70.5		451	87.7	24.6	42.1	53.7	60.9		451	93.5	20.9	30.1	39.2	47.6
	450	92.6	28.4	39.8	49.5	57.4		450	93.6	25.4	36.5	45.8	53.6		450	90.9	46.2	56	61.9	65.8		450	81.1	37.8	48.3	54.8	59.1		450	97.7	39.9	55.7	64.9	70.6		450	87.6	24.6	42.1	53.7	60.8		450	93.5	20.9	30.1	39.2	47.6
	449	92.6	28.4	39.8	49.4	57.4		449	93.5	25.6	36.7	46	53.7		449	90.9	46.3	56	61.9	65.8		449	81.1	38	48.5	55	59.3		449	97.7	40.1	55.8	65	70.6		449	87.6	24.7	42.2	53.7	60.8		449	93.5	20.9	30.2	39.3	47.7
	448	92.5	28.3	39.7	49.4	57.4		448	93.5	25.7	36.8	46.2	53.9		448	90.8	46.5	56.1	61.9	65.8		448	81.1	38.3	48.7	55.2	59.5		448	97.7	40.2	55.9	65.1	70.7		448	87.5	24.8	42.3	53.7	60.8		448	93.5	21	30.3	39.4	47.8
	447	92.5	28.3	39.7	49.4	57.3		447	93.5	25.9	37	46.3	54		447	90.7	46.6	56.1	62	65.8		447	81.2	38.6	49	55.4	59.7		447	97.7	40.4	56	65.2	70.8		447	87.4	24.9	42.3	53.8	60.8		447	93.5	21.1	30.4	39.5	47.9
	446	92.5	28.2	39.6	49.3	57.3		446	93.4	26	37.1	46.5	54.2		446	90.6	46.7	56.2	62	65.8		446	81.2	38.8	49.2	55.6	59.9		446	97.6	40.6	56.2	65.3	70.8		446	87.3	25.1	42.4	53.8	60.8		446	93.5	21.2	30.5	39.6	48
	445	92.5	28.2	39.5	49.3	57.2		445	93.4	26.1	37.3	46.6	54.3		445	90.5	46.8	56.3	62	65.8		445	81.3	39.1	49.4	55.8	60.1		445	97.7	40.8	56.4	65.4	70.9		445	87.2	25.2	42.5	53.9	60.8		445	93.5	21.4	30.7	39.8	48.2
	444	92.5	28.1	39.5	49.2	57.2		444	93.3	26.3	37.4	46.8	54.4		444	90.5	47	56.4	62.1	65.8		444	81.4	39.4	49.7	56	60.3		444	97.6	41.1	56.5	65.6	71		444	87.1	25.4	42.7	53.9	60.8		444	93.5	21.6	30.9	40	48.4
	443	92.4	28	39.4	49.1	57.1		443	93.2	26.4	37.6	46.9	54.6		443	90.4	47.1	56.4	62.1	65.8		443	81.5	39.6	49.9	56.2	60.4		443	97.6	41.3	56.7	65.7	71.1		443	87	25.5	42.8	54	60.9		443	93.5	21.8	31.1	40.3	48.6
	442	92.3	27.9	39.3	49	57		442	93.1	26.5	37.7	47	54.7		442	90.3	47.2	56.5	62.1	65.8		442	81.5	39.9	50	56.3	60.5		442	97.4	41.5	56.9	65.8	71.2		442	86.8	25.7	42.9	54	60.9		442	93.4	22	31.4	40.5	48.8
	441	92.1	27.8	39.2	48.9	56.9		441	92.9	26.7	37.9	47.2	54.8		441	90.2	47.4	56.6	62.2	65.9		441	81.6	40.1	50.2	56.4	60.6		441	97.3	41.8	57	65.9	71.2		441	86.6	25.9	43	54.1	60.9		441	93.4	22.3	31.7	40.8	49.1
	440	92	27.8	39.1	48.9	56.9		440	92.9	26.9	38.1	47.4	55		440	90.2	47.6	56.8	62.3	65.9		440	81.7	40.4	50.4	56.6	60.7		440	97.3	42.1	57.3	66	71.4		440	86.5	26.1	43.2	54.2	60.9		440	93.4	22.6	32	41.1	49.4
	439	91.8	27.8	39.1	48.8	56.8		439	92.8	27.1	38.3	47.6	55.2		439	90.2	47.8	56.9	62.4	66		439	81.8	40.6	50.6	56.8	60.8		439	97.2	42.4	57.5	66.2	71.4		439	86.3	26.3	43.4	54.3	61		439	93.3	23	32.4	41.5	49.7
	438	91.7	27.8	39.1	48.9	56.8		438	92.7	27.3	38.5	47.8	55.4		438	90.2	48	57.1	62.5	66.1		438	81.9	40.9	50.8	56.9	60.9		438	97.1	42.7	57.7	66.3	71.5		438	86.2	26.6	43.5	54.4	61		438	93.3	23.4	32.8	41.9	50.1
	437	91.5	27.9	39.2	48.9	56.8		437	92.6	27.6	38.8	48.1	55.6		437	90.2	48.3	57.2	62.7	66.2		437	82	41.1	51	57	61		437	96.9	43	57.9	66.4	71.6		437	86	26.8	43.7	54.5	61.1		437	93.3	23.8	33.2	42.3	50.5
	436	91.2	28	39.3	49	56.9		436	92.5	27.9	39.1	48.4	55.9		436	90.2	48.5	57.4	62.8	66.3		436	82	41.3	51.1	57.1	61.1		436	96.7	43.3	58.1	66.5	71.6		436	85.9	27.1	43.9	54.6	61.1		436	93.2	24.2	33.7	42.7	50.9
	435	91.1	28.2	39.5	49.1	57		435	92.4	28.3	39.5	48.7	56.1		435	90.1	48.7	57.6	62.9	66.4		435	82.1	41.6	51.3	57.3	61.2		435	96.5	43.5	58.2	66.6	71.6		435	85.7	27.4	44.1	54.7	61.2		435	93.2	24.6	34.1	43.2	51.3
	434	90.8	28.4	39.7	49.3	57.1		434	92.2	28.7	39.9	49	56.4		434	90	48.9	57.7	63	66.4		434	82	41.9	51.5	57.4	61.3		434	96.2	43.8	58.4	66.6	71.6		434	85.5	27.7	44.3	54.8	61.2		434	93.1	25.1	34.6	43.6	51.6
	433	90.6	28.7	39.9	49.4	57.2		433	92	29.1	40.3	49.4	56.7		433	89.9	49	57.8	63	66.4		433	82	42.1	51.7	57.5	61.4		433	95.9	44.1	58.5	66.7	71.6		433	85.3	28	44.5	54.9	61.2		433	92.9	25.5	35.1	44.1	52
	432	90.4	29	40.2	49.7	57.4		432	91.8	29.6	40.7	49.8	57		432	89.8	49.2	57.8	63	66.4		432	81.9	42.4	51.9	57.7	61.5		432	95.5	44.3	58.6	66.7	71.5		432	85.1	28.3	44.7	55	61.2		432	92.8	26	35.5	44.5	52.4
	431	90.3	29.4	40.6	50	57.6		431	91.6	30.1	41.2	50.2	57.4		431	89.5	49.3	57.8	63	66.3		431	81.8	42.6	52	57.8	61.5		431	95.1	44.5	58.6	66.6	71.4		431	84.8	28.6	44.9	55.1	61.2		431	92.6	26.4	36	44.9	52.8
	430	90.1	29.8	41	50.3	57.8		430	91.3	30.7	41.7	50.6	57.7		430	89.2	49.3	57.8	62.8	66.2		430	81.6	42.8	52.2	57.9	61.6		430	94.6	44.7	58.7	66.5	71.2		430	84.5	28.9	45.1	55.1	61.2		430	92.4	26.9	36.4	45.3	53.1
	429	89.9	30.3	41.4	50.6	58.1		429	91	31.2	42.3	51.1	58.1		429	88.7	49.3	57.6	62.6	65.9		429	81.3	43	52.3	57.9	61.6		429	93.9	44.9	58.6	66.3	71		429	84.1	29.1	45.2	55.1	61.1		429	92.1	27.3	36.9	45.7	53.4
	428	89.6	30.8	41.9	51	58.3		428	90.7	31.8	42.8	51.5	58.4		428	88.2	49.2	57.4	62.4	65.6		428	81	43.2	52.3	57.9	61.5		428	93.2	45	58.5	66.1	70.6		428	83.6	29.4	45.3	55	60.9		428	91.8	27.7	37.3	46	53.7
	427	89.3	31.3	42.3	51.3	58.6		427	90.4	32.5	43.4	52	58.8		427	87.5	49	57.1	62	65.2		427	80.5	43.2	52.3	57.8	61.3		427	92.3	45	58.3	65.7	70.2		427	82.9	29.6	45.3	54.9	60.6		427	91.4	28.1	37.6	46.3	53.9
	426	88.9	31.9	42.7	51.6	58.8		426	90	33.1	43.9	52.4	59.1		426	86.6	48.8	56.7	61.5	64.6		426	80	43.3	52.2	57.6	61.1		426	91.2	44.9	57.9	65.2	69.5		426	82	29.7	45.2	54.6	60.2		426	90.8	28.5	37.9	46.5	54
	425	88.4	32.4	43.1	51.9	58.9		425	89.7	33.7	44.4	52.8	59.4		425	85.5	48.4	56.2	60.8	63.9		425	79.2	43.2	51.9	57.3	60.7		425	89.8	44.8	57.4	64.5	68.7		425	80.9	29.8	45	54.2	59.6		425	90.2	28.8	38.2	46.7	54.1
	424	87.7	32.9	43.5	52.1	59		424	89.3	34.3	45	53.3	59.7		424	84.3	47.9	55.5	60	63		424	78.3	43	51.6	56.8	60.2		424	88.2	44.4	56.8	63.7	67.7		424	79.5	29.8	44.6	53.6	58.9		424	89.3	29.1	38.4	46.8	54.1
	423	86.9	33.3	43.8	52.3	59		423	88.8	34.9	45.5	53.6	60		423	82.7	47.2	54.6	59.1	62		423	77.2	42.6	51	56.1	59.4		423	86.3	43.9	55.9	62.5	66.5		423	77.8	29.7	44.1	52.8	57.9		423	88.3	29.3	38.5	46.7	53.9
	422	85.9	33.6	44	52.3	58.9		422	88.3	35.5	45.9	54	60.2		422	80.9	46.4	53.6	57.9	60.7		422	75.9	42.2	50.3	55.3	58.4		422	84	43.3	54.8	61.2	65		422	75.9	29.5	43.5	51.8	56.7		422	87	29.4	38.4	46.6	53.5
	421	84.6	33.9	44.1	52.2	58.6		421	87.7	36	46.3	54.2	60.3		421	78.7	45.4	52.4	56.5	59.2		421	74.2	41.5	49.4	54.1	57.2		421	81.3	42.4	53.4	59.5	63.1		421	73.5	29.1	42.6	50.6	55.3		421	85.4	29.4	38.3	46.2	53
	420	83.2	34	44	52	58.1		420	87	36.5	46.7	54.4	60.4		420	76.2	44.2	50.9	54.8	57.4		420	72.2	40.6	48.2	52.8	55.8		420	78.2	41.3	51.8	57.6	61		420	70.8	28.6	41.5	49.1	53.5		420	83.5	29.3	38	45.7	52.2
	419	81.5	34.1	43.8	51.5	57.5		419	86.3	36.9	46.9	54.5	60.4		419	73.3	42.8	49.1	53	55.4		419	69.9	39.5	46.8	51.2	54.1		419	74.7	40	49.9	55.3	58.5		419	67.9	28	40.2	47.4	51.6		419	81.1	29.1	37.4	44.9	51.2
	418	79.6	33.9	43.4	50.9	56.7		418	85.3	37.2	47	54.5	60.2		418	70	41.1	47.2	50.8	53.1		418	67.2	38.3	45.2	49.4	52.1		418	70.8	38.5	47.7	52.8	55.8		418	64.6	27.2	38.7	45.5	49.4		418	78.3	28.6	36.7	43.9	49.9
	417	77.4	33.6	42.8	50.1	55.6		417	84.2	37.3	47	54.3	59.9		417	66.4	39.3	45	48.4	50.5		417	64.2	36.8	43.4	47.3	49.9		417	66.6	36.7	45.3	50	52.8		417	61.1	26.2	37	43.3	47		417	75	28	35.7	42.6	48.2
	416	75	33.2	42	49	54.3		416	82.8	37.4	46.9	54	59.4		416	62.4	37.2	42.5	45.7	47.7		416	61	35.2	41.4	45.1	47.4		416	62.2	34.8	42.8	47	49.6		416	57.4	25.1	35.2	41	44.4		416	71.2	27.2	34.5	40.9	46.2
	415	72.3	32.4	40.9	47.6	52.6		415	81	37.3	46.5	53.4	58.6		415	58.2	34.9	39.8	42.8	44.6		415	57.4	33.4	39.2	42.6	44.8		415	57.6	32.8	40	43.9	46.2		415	53.5	23.9	33.2	38.5	41.6		415	66.7	26.2	33	38.9	43.8
	414	69.2	31.5	39.6	45.9	50.7		414	78.9	36.9	45.9	52.5	57.5		414	53.6	32.5	36.9	39.6	41.2		414	53.5	31.5	36.8	39.9	41.9		414	53	30.7	37.2	40.7	42.7		414	49.5	22.6	31.1	36	38.8		414	61.6	24.9	31.1	36.5	41
	413	65.8	30.4	38	43.9	48.4		413	76.4	36.4	45	51.4	56.1		413	49.1	30	34.1	36.5	38		413	49.7	29.5	34.4	37.3	39.1		413	48.5	28.6	34.5	37.6	39.4		413	45.7	21.3	29.1	33.4	36		413	56.4	23.4	29.1	33.9	37.9
	412	62	29	36.1	41.6	45.8		412	73.4	35.6	43.8	49.8	54.3		412	44.6	27.5	31.1	33.3	34.6		412	45.8	27.5	31.9	34.5	36.2		412	44.2	26.5	31.8	34.6	36.2		412	41.8	20	26.9	30.9	33.1		412	50.7	21.8	26.8	31.1	34.6
	411	57.8	27.4	34	39	42.8		411	69.8	34.5	42.3	47.9	52.1		411	40.2	25	28.2	30.1	31.3		411	42	25.5	29.5	31.9	33.4		411	40.2	24.6	29.2	31.7	33.1		411	38.1	18.6	24.9	28.4	30.4		411	44.8	19.9	24.3	28	31
	410	53.2	25.6	31.5	36.1	39.5		410	65.6	33.1	40.3	45.5	49.4		410	36	22.6	25.5	27.2	28.2		410	38.3	23.5	27.2	29.3	30.7		410	36.6	22.7	26.9	29.1	30.4		410	34.6	17.3	22.9	26	27.7		410	38.9	18	21.7	24.9	27.4
	409	48.2	23.6	28.8	32.9	36		409	60.7	31.4	37.9	42.7	46.2		409	32.2	20.4	22.9	24.4	25.3		409	34.9	21.7	25	26.9	28.1		409	33.4	21.1	24.8	26.8	27.9		409	31.4	16	21	23.7	25.3		409	33.3	16	19.1	21.8	23.8
	408	42.9	21.4	26	29.5	32.2		408	55.2	29.3	35.1	39.3	42.4		408	28.8	18.4	20.6	21.9	22.7		408	31.8	20	22.9	24.7	25.8		408	30.6	19.7	23	24.8	25.8		408	28.3	14.8	19.2	21.6	23		408	27.9	14.1	16.6	18.7	20.4
	407	37.4	19	23	26	28.3		407	49.2	26.8	31.9	35.6	38.2		407	25.8	16.6	18.6	19.7	20.4		407	29.1	18.4	21.1	22.7	23.7		407	28.3	18.4	21.5	23	23.9		407	25.5	13.6	17.5	19.6	20.8		407	23.1	12.2	14.2	15.9	17.2
	406	32	16.7	20	22.5	24.4		406	42.8	24	28.3	31.4	33.6		406	23.2	15	16.8	17.8	18.5		406	26.6	17	19.5	20.9	21.8		406	26.4	17.4	20.2	21.6	22.4		406	22.9	12.5	15.9	17.8	18.8		406	18.9	10.4	12	13.4	14.4
	405	26.6	14.3	17	19	20.5		405	36.1	21	24.5	27	28.7		405	21	13.7	15.3	16.2	16.8		405	24.5	15.8	18	19.3	20.1		405	24.8	16.5	19.1	20.4	21.1		405	20.4	11.4	14.4	16	16.9		405	15.2	8.8	10.1	11.1	11.8
	404	21.6	12	14.1	15.7	16.9		404	29.6	17.8	20.6	22.5	23.9		404	19.2	12.6	14	14.8	15.4		404	22.7	14.8	16.8	18	18.7		404	23.4	15.8	18.2	19.4	20.1		404	18.1	10.3	12.9	14.3	15.1		404	12.1	7.4	8.3	9.1	9.6
	403	17.1	9.8	11.5	12.7	13.6		403	23.4	14.7	16.7	18.2	19.2		403	17.7	11.7	13	13.7	14.2		403	21.2	13.8	15.7	16.8	17.5		403	22.3	15.2	17.4	18.5	19.2		403	15.9	9.3	11.5	12.7	13.3		403	9.6	6.2	6.8	7.4	7.8
	402	13.3	7.9	9.1	10	10.7		402	17.8	11.7	13.2	14.2	14.9		402	16.5	10.9	12.1	12.8	13.2		402	19.8	13.1	14.7	15.7	16.4		402	21.3	14.6	16.7	17.8	18.4		402	13.7	8.2	10.1	11.1	11.6		402	7.6	5.1	5.6	6	6.3
	401	9.4	6	6.8	7.4	7.9		401	12.4	8.8	9.6	10.3	10.6		401	15.2	10.2	11.3	11.9	12.3		401	18.4	12.2	13.8	14.7	15.2		401	20.2	14.2	16	17	17.6		401	11.3	7.1	8.5	9.3	9.8		401	5.6	4.2	4.5	4.8	4.9
	400	7.3	4.9	5.4	5.9	6.2		400	9.3	6.9	7.5	7.9	8.1		400	14.5	9.8	10.8	11.4	11.8		400	17.5	11.6	13.1	14	14.5		400	19.5	13.7	15.5	16.4	16.9		400	9.7	6.2	7.4	8	8.4		400	4.6	3.6	3.8	4	4.1
	399	5.4	3.7	4.1	4.4	4.7		399	6.5	5.1	5.4	5.7	5.8		399	13.7	9.3	10.3	10.9	11.2		399	16.5	11	12.4	13.2	13.7		399	18.5	13.2	14.8	15.6	16.1		399	7.9	5.3	6.2	6.6	6.9		399	3.7	3	3.2	3.3	3.4
	398	3.9	2.9	3.1	3.3	3.5		398	4.5	3.7	3.9	4.1	4.1		398	13.1	8.9	9.8	10.4	10.7		398	15.5	10.4	11.7	12.4	12.9		398	17.5	12.6	14.1	14.8	15.3		398	6.3	4.4	5	5.4	5.6		398	3	2.6	2.7	2.8	2.8
	397	2.9	2.2	2.4	2.5	2.6		397	3.1	2.8	2.8	2.9	2.9		397	12.4	8.5	9.4	9.9	10.2		397	14.6	9.8	11	11.7	12.1		397	16.3	11.9	13.2	13.9	14.4		397	4.9	3.5	4	4.3	4.5		397	2.5	2.2	2.3	2.3	2.3
	396	2.1	1.7	1.8	1.9	2		396	2.2	2	2	2.1	2.1		396	11.8	8.1	8.9	9.4	9.7		396	13.6	9.2	10.3	10.9	11.3		396	15.1	11.1	12.3	12.9	13.3		396	3.8	2.8	3.2	3.3	3.5		396	2.1	1.9	2	2	2
	395	1.6	1.3	1.4	1.5	1.6		395	1.6	1.5	1.5	1.6	1.6		395	11.1	7.7	8.5	8.9	9.2		395	12.6	8.5	9.5	10.1	10.4		395	13.7	10.3	11.3	11.9	12.2		395	2.9	2.3	2.5	2.6	2.7		395	1.8	1.7	1.8	1.8	1.8
	394	1.3	1.1	1.2	1.2	1.3		394	1.2	1.2	1.2	1.2	1.2		394	10.4	7.3	8	8.4	8.6		394	11.5	7.9	8.8	9.3	9.6		394	12.4	9.5	10.3	10.8	11.1		394	2.2	1.8	2	2.1	2.1		394	1.6	1.6	1.6	1.6	1.6
	393	1.1	0.9	1	1	1.1		393	1	1	1	1	1		393	9.7	6.8	7.5	7.8	8.1		393	10.4	7.2	8.1	8.5	8.8		393	11.1	8.7	9.4	9.7	10.1		393	1.7	1.5	1.6	1.6	1.7		393	1.5	1.5	1.5	1.5	1.5
	392	0.9	0.8	0.8	0.9	0.9		392	0.9	0.9	0.8	0.9	0.8		392	8.9	6.4	6.9	7.3	7.5		392	9.4	6.5	7.3	7.7	7.9		392	9.9	7.9	8.4	8.8	9		392	1.4	1.3	1.3	1.4	1.5		392	1.4	1.4	1.4	1.5	1.4
	391	0.8	0.7	0.8	0.8	0.8		391	0.8	0.8	0.7	0.8	0.8		391	8.2	5.8	6.4	6.7	6.8		391	8.3	5.9	6.5	6.9	7.1		391	8.8	7.1	7.6	7.9	8		391	1.2	1.2	1.2	1.2	1.2		391	1.4	1.4	1.4	1.4	1.4
	390	0.7	0.6	0.7	0.7	0.8		390	0.7	0.7	0.7	0.7	0.7		390	7.4	5.3	5.8	6.1	6.2		390	7.3	5.2	5.8	6.1	6.3		390	7.8	6.5	6.8	7.1	7.2		390	1.1	1	1.1	1.1	1.1		390	1.4	1.4	1.4	1.4	1.3
	389	0.7	0.6	0.6	0.7	0.7		389	0.7	0.7	0.7	0.7	0.7		389	6.6	4.8	5.2	5.5	5.6		389	6.3	4.6	5.1	5.4	5.5		389	7	5.9	6.2	6.4	6.6		389	1	1	1	1	1.1		389	1.3	1.3	1.4	1.4	1.3
	388	0.6	0.5	0.6	0.7	0.7		388	0.7	0.7	0.6	0.7	0.6		388	5.9	4.3	4.7	4.9	5		388	5.5	4.1	4.5	4.7	4.8		388	6.4	5.5	5.7	5.9	6		388	1	0.9	1	1	1		388	1.4	1.4	1.3	1.4	1.3
	387	0.6	0.5	0.6	0.6	0.7		387	0.7	0.7	0.6	0.7	0.6		387	5.2	3.8	4.2	4.3	4.4		387	4.7	3.6	3.9	4.1	4.2		387	6	5.1	5.3	5.5	5.6		387	1	0.9	1	1	1		387	1.3	1.3	1.3	1.4	1.3
	386	0.6	0.5	0.6	0.6	0.6		386	0.7	0.6	0.6	0.6	0.6		386	4.6	3.4	3.7	3.9	3.9		386	4	3.1	3.4	3.5	3.6		386	5.7	4.9	5.1	5.2	5.3		386	1	0.9	1	1	1		386	1.4	1.3	1.3	1.4	1.3
	385	0.6	0.5	0.5	0.6	0.6		385	0.7	0.6	0.6	0.6	0.6		385	4.1	3	3.3	3.5	3.5		385	3.5	2.7	3	3.1	3.2		385	5.5	4.8	4.9	5.1	5.2		385	1	1	1	1	1		385	1.4	1.4	1.3	1.4	1.3
	384	0.5	0.4	0.5	0.5	0.6		384	0.7	0.6	0.6	0.6	0.6		384	3.6	2.7	2.9	3.1	3.1		384	3	2.4	2.6	2.7	2.8		384	5.4	4.7	4.9	5	5.1		384	1	1	1	1	1.1		384	1.3	1.3	1.3	1.4	1.3
	383	0.5	0.4	0.5	0.5	0.6		383	0.7	0.6	0.6	0.6	0.6		383	3.2	2.4	2.7	2.8	2.8		383	2.6	2.1	2.3	2.4	2.4		383	5.5	4.7	4.9	5	5.1		383	1	1	1	1	1.1		383	1.3	1.3	1.3	1.4	1.3
	382	0.5	0.4	0.5	0.5	0.5		382	0.7	0.6	0.5	0.6	0.6		382	2.9	2.3	2.4	2.5	2.6		382	2.4	1.9	2.1	2.1	2.2		382	5.6	4.8	5	5.1	5.3		382	1.1	1	1	1.1	1.1		382	1.3	1.2	1.3	1.3	1.3
	381	0.4	0.4	0.4	0.5	0.5		381	0.6	0.6	0.5	0.6	0.6		381	2.7	2.1	2.3	2.3	2.3		381	2.1	1.8	1.9	2	2		381	5.8	4.9	5.1	5.2	5.4		381	1.1	1.1	1.1	1.1	1.2		381	1.3	1.3	1.3	1.3	1.2
	380	0.4	0.4	0.4	0.5	0.5		380	0.6	0.6	0.5	0.6	0.5		380	2.5	1.9	2.1	2.2	2.2		380	2	1.6	1.8	1.8	1.9		380	6	5	5.2	5.4	5.5		380	1.1	1.1	1.1	1.1	1.2		380	1.3	1.2	1.3	1.3	1.2
[truncated: 30 more columns]

## Sheet: Raw data for half-life time
	Specimen code	Temperature	λmax1	T%(∞)	0 sec	120 sec	240 sec	360 sec	λmax2	T%(∞)	0 sec	30 sec	60 sec	90 sec	120sec	Mean of 380 to780 nm		T%(∞)	0 sec	120 sec	240 sec	360 sec
	NKT gray	Warm	580	93.5	29.4	72	85.3	89	590	94.7	13.4	26.4	39.2	51.5	61.3	NKT gray	Warm	86.9	51	76.2	83.1	85
		Cold	577	92.5	17.1	28.8	39.7	49.3	590	95.3	14.5	17.2	19.7	22.3	25.1		Cold	86.9	41.1	49.9	57.2	63.1
	NKT brown	Warm	577	95.1	39.2	76.7	87.2	90.4	580	95.5	18.2	30.8	42.7	53.2	62.2	NKT brown	Warm	88	55.9	77.8	83.6	85.3
		Cold	462	93.3	24	35	44.3	52.1	580	97.2	22.6	24.7	26.9	29.1	31.3		Cold	88.8	45.8	54	60.5	65.7
	RDP gray	Warm	573	92.9	53.1	74.2	80.8	84	596	95.4	34.7	51.7	61.1	67.8	72.3	RDP gray	Warm	84.5	61.5	74.9	78.7	80.4
		Cold	478	91.1	43.5	53.9	60.3	64.6	596	93	40.6	44.7	47.5	50.2	52.5		Cold	87.2	55.1	63.2	67.8	70.8
	RDP brown	Warm	484	86.2	49.7	66.2	70.9	73.1	572	95.5	37.2	53.4	61.8	67.6	71.9	RDP brown	Warm	85.2	62	74.6	77.9	79.4
		Cold	480	81.8	34.3	45.4	52.5	57.2	572	92.7	43.3	46.9	49.5	51.8	53.9		Cold	84.8	54.8	63	67.5	70.4
	DMP gray	Warm	589	96.4	44.9	76.2	86.3	90.4	591	96.8	26.1	43.4	55.8	64.7	71.4	DMP gray	Warm	88.1	59.7	77.4	82.3	84.3
		Cold	585	96.9	35.4	50	59.8	66.6	591	97.6	31.5	34.9	37.8	40.5	43.3		Cold	89.8	51.8	62	68.2	72.3
	DMP brown	Warm	456	96.5	53.4	73.1	77.1	78.6	584	95.8	32.9	49.8	62.4	70.1	76.1	DMP brown	Warm	88.1	64.1	79.2	82.5	83.7
		Cold	457	88.2	24.5	42.3	54	61.3	584	96.5	37.6	41.3	44.4	47.4	50.3		Cold	87.3	51.9	62.6	69.1	73.2
	DMT gray	Warm	585	93.1	21.5	59.1	78.4	85.5	596	94.3	12.4	24.8	37.6	49.4	58.7	DMT gray	Warm	86.2	41.6	67.3	78.6	82.6
		Cold	582	92.5	16	25.5	35.2	44.3	596	94.7	15.4	17.3	18.9	20.5	22.2		Cold	86.5	36.6	44.2	51.2	57.4
	DMT brown	Warm	443	93.8	24.2	60.3	78.9	85.7	570	95.5	13.1	21.5	30.9	41.6	51	DMT brown	Warm	88.2	47.9	70.9	81.3	84.8
		Cold	444	94.7	14.1	22.8	32.1	41.4	570	96.5	18.2	20	21.7	23.4	25.1		Cold	89.4	43.2	50.2	56.7	62.5
	HYS gray	Warm	592	91.4	18.8	56.6	77.8	85.7	595	92.3	8.3	16.9	27.2	38.8	49.4	HYS gray	Warm	85.3	39.4	66	78.3	82.7
		Cold	587	88.4	12.8	19.7	27.4	35.2	595	93.8	11.7	12.9	14.1	15.4	16.7		Cold	84.1	33.1	39.2	45.3	51
	HYS brown	Warm	460	89.7	21.8	60.8	80.6	87.5	462	93.1	5.5	12	21.2	32.5	43.7	HYS brown	Warm	86.5	45.9	71.8	82.9	86.4
		Cold	460	93.5	10.1	17.3	25.8	34.8	462	94.8	16.1	17.2	18.7	20.3	21.9		Cold	89.5	39	45.7	52.4	58.6
	CZP gray	Warm	580	93.4	23	61.3	79.8	86.7	582	91.3	11	27.9	45.6	60.7	71.2	CZP gray	Warm	86.1	46.9	70.3	79.5	82.7
		Cold	577	92.8	16.2	30.7	45	57	582	93.9	12.2	14.5	16.7	19.3	22		Cold	85.9	41	52.1	61.1	68
	CZP brown	Warm	573	93	36.4	70.9	83.9	88.1	575	91.9	20.1	39.6	55.8	68.4	76.8	CZP brown	Warm	86.4	54.3	74.1	80.6	82.6
		Cold	571	91.9	28.9	44	56.8	66.5	575	91.9	24.4	27.2	29.9	32.8	35.7		Cold	85.6	48.8	58.7	66.3	71.8
