# Supplementary material for: Differences in the optical properties of photochromic lenses between cold and warm temperatures
Source: PLoS One. 2020 May 29;15(5):e0234066. doi: 10.1371/journal.pone.0234066 (PMC7259785; doi:10.1371/journal.pone.0234066)
Supplement: S2 File — (XLSX) [file pone.0234066.s002.xlsx]

## Sheet: Spreadsheets and graphs
		∞	0 sec	120 sec	240 sec	360 sec					∞	0 sec	30 sec	60 sec	90 sec	120 sec
	T%	93.5	29.4	72	85.3	89				T%	94.7	13.4	26.4	39.2	51.5	61.3
	Absorbance	0.0291884	0.531653	0.142668	0.069051	0.05061				Absorbance	0.02365	0.872895	0.578396	0.406714	0.288193	0.21254
	(A-A∞)	Blank	0.502464	0.113479	0.0398626	0.0214216				(A-A∞)	Blank	0.849245	0.554746	0.383064	0.264543	0.18889
	ln(A-A∞)	Blank	-0.688231	-2.17614	-3.22232	-3.84336				ln(A-A∞)	Blank	-0.163407	-0.589245	-0.959553	-1.32975	-1.66659
		0 sec	120 sec	240 sec	360 sec						0 sec	30 sec	60 sec	90 sec	120 sec
	(A-A∞)	0.502464	0.113479	0.0398626	0.0214216					(A-A∞)	0.849245	0.554746	0.383064	0.264543	0.18889
	(A0-A∞)	0.502464	0.502464	0.502464	0.502464					(A0-A∞)	0.849245	0.849245	0.849245	0.849245	0.849245
	(A-A∞)/(A0-A∞)	1	0.225845	0.0793342	0.0426331					(A-A∞)/(A0-A∞)	1	0.653222	0.451064	0.311503	0.22242
	-ln(A-A∞)/(A0-A∞)	0	1.48791	2.53409	3.15512					-ln(A-A∞)/(A0-A∞)	0	0.425837	0.796146	1.16635	1.50319
	t	0	120	240	360					t	0	30	60	90	120
	-ln(A-A∞)/(A0-A∞)	0	1.48791	2.53409	3.15512					-ln(A-A∞)/(A0-A∞)	0	0.425837	0.796146	1.16635	1.50319
	k	0.0095								k	0.012811
	Half-life time (sec)	72.9629								Half-life time (sec)	54.1056
